# Supplementary material for: Cerebellar Purkinje cells combine sensory and motor information to predict the sensory consequences of active self-motion in macaques
Source: Nat Commun. 2024 May 11;15:4003. doi: 10.1038/s41467-024-48376-0 (PMC11088633; doi:10.1038/s41467-024-48376-0)
Supplement: Supplementary file 4 — Source Data [file 41467_2024_48376_MOESM4_ESM.xlsx]

## Sheet: Figure 1
Panel A top					Panel A bottom					Panel B top					Panel B bottom
ipsi		contra			ipsi		contra			ipsi		contra			ipsi		contra
Stimulus	Firing rate	Stimulus	Firing rate		Stimulus	Firing rate	Stimulus	Firing rate		Stimulus	Firing rate	Stimulus	Firing rate		Stimulus	Firing rate	Stimulus	Firing rate
0.549931	101.247	-0.632114	107.282		2.40895	3.24013	-1.71138	26.4841		3.23188	57.8352	6.19224	72.1459		7.25203	28.9021	-9.27831	12.8163
0.568157	101.195	-0.648181	109.388		2.37046	3.02647	-1.72444	26.8362		2.96626	57.5829	6.08511	72.0501		7.48552	29.9335	-9.59815	13.0605
0.583849	101.127	-0.664001	111.401		2.3297	2.81775	-1.73443	27.1926		2.70445	57.3316	5.97624	71.9757		7.72231	30.9592	-9.91685	13.2774
0.597066	101.04	-0.679543	113.315		2.28682	2.61579	-1.74145	27.5526		2.44673	57.0847	5.86584	71.9233		7.96215	31.9755	-10.2342	13.4666
0.60787	100.936	-0.694781	115.127		2.24201	2.42182	-1.7456	27.9153		2.19337	56.8458	5.75412	71.8939		8.20482	32.9791	-10.5499	13.6287
0.616334	100.814	-0.709684	116.831		2.19542	2.23712	-1.74702	28.2802		1.94464	56.619	5.64129	71.8879		8.45006	33.9656	-10.8638	13.7632
0.622534	100.671	-0.724223	118.423		2.14724	2.06294	-1.74583	28.6461		1.7008	56.4071	5.52757	71.9057		8.69765	34.9322	-11.1758	13.8706
0.626555	100.511	-0.738369	119.901		2.09763	1.90052	-1.74217	29.0121		1.46209	56.2144	5.41316	71.948		8.94733	35.8758	-11.4856	13.9515
0.628486	100.331	-0.75209	121.263		2.04679	1.75071	-1.73617	29.3778		1.22875	56.0444	5.29829	72.0144		9.19886	36.793	-11.793	14.0065
0.628421	100.134	-0.765357	122.508		1.99489	1.61466	-1.72798	29.742		1.001	55.9005	5.18317	72.1054		9.452	37.6811	-12.098	14.0364
0.626461	99.9174	-0.778139	123.634		1.94213	1.49298	-1.71775	30.1045		0.779057	55.7871	5.06802	72.221		9.70652	38.5369	-12.4004	14.0422
0.622712	99.6846	-0.790405	124.641		1.88868	1.38676	-1.70565	30.4641		0.563104	55.7068	4.95303	72.3602		9.96217	39.3594	-12.7	14.0247
0.617283	99.4353	-0.802125	125.53		1.83475	1.29611	-1.69182	30.8202		0.353328	55.6633	4.83844	72.5235		10.2187	40.1453	-12.9967	13.9851
0.610288	99.1707	-0.813267	126.302		1.78051	1.22185	-1.67643	31.1724		0.149894	55.6604	4.72443	72.71		10.476	40.8935	-13.2906	13.9253
0.601844	98.8924	-0.823801	126.958		1.72617	1.16411	-1.65967	31.5196		-0.0470514	55.7006	4.61122	72.9187		10.7337	41.6019	-13.5814	13.8461
0.592071	98.6024	-0.833695	127.501		1.6719	1.12332	-1.64169	31.862		-0.237375	55.7867	4.499	73.1492		10.9917	42.2693	-13.8692	13.7494
0.581094	98.3008	-0.842917	127.933		1.6179	1.09933	-1.62269	32.1985		-0.420963	55.9219	4.38797	73.4004		11.2497	42.894	-14.1538	13.6366
0.569036	97.9912	-0.851438	128.258		1.56435	1.0923	-1.60283	32.5289		-0.597719	56.108	4.27831	73.6712		11.5077	43.476	-14.4353	13.509
0.556027	97.675	-0.859224	128.479		1.51143	1.1018	-1.58231	32.8525		-0.767565	56.3482	4.17021	73.9602		11.7652	44.0144	-14.7137	13.3681
0.542194	97.3549	-0.866246	128.599		1.45934	1.12762	-1.56132	33.1689		-0.930442	56.6436	4.06384	74.2663		12.0223	44.509	-14.989	13.2159
0.527667	97.0335	-0.872471	128.624		1.40823	1.16934	-1.54003	33.4776		-1.08631	56.996	3.95937	74.5886		12.2788	44.9602	-15.2611	13.054
0.512576	96.7135	-0.877868	128.556		1.3583	1.22661	-1.51864	33.7782		-1.23515	57.4071	3.85696	74.9245		12.5344	45.3681	-15.5302	12.8838
0.49705	96.3971	-0.882406	128.402		1.3097	1.29837	-1.49735	34.0706		-1.37695	57.8772	3.75677	75.2734		12.7891	45.7332	-15.7963	12.7072
0.481218	96.0884	-0.886052	128.165		1.26261	1.38395	-1.47635	34.3538		-1.51174	58.4073	3.65893	75.6332		13.0427	46.0563	-16.0594	12.5258
0.465207	95.7898	-0.888775	127.851		1.21717	1.48242	-1.45584	34.6282		-1.63956	58.9978	3.56361	76.0022		13.2952	46.3389	-16.3197	12.341
0.449142	95.5054	-0.890541	127.465		1.17354	1.59261	-1.436	34.8934		-1.76045	59.6481	3.47091	76.3788		13.5463	46.582	-16.5773	12.1546
0.433147	95.2378	-0.89132	127.011		1.13187	1.71377	-1.41703	35.1493		-1.87449	60.3583	3.38097	76.761		13.7961	46.7876	-16.8323	11.968
0.41734	94.9909	-0.891077	126.497		1.0923	1.84413	-1.39913	35.3954		-1.98179	61.1269	3.2939	77.147		14.0444	46.9567	-17.0848	11.7825
0.401839	94.7683	-0.889778	125.925		1.05496	1.98299	-1.3825	35.6313		-2.08244	61.9531	3.20981	77.535		14.2912	47.0918	-17.335	11.599
0.386754	94.5738	-0.887391	125.301		1.01997	2.1288	-1.36732	35.857		-2.17659	62.8352	3.1288	77.923		14.5364	47.1952	-17.583	11.4188
0.372193	94.4106	-0.88388	124.629		0.987444	2.28018	-1.35379	36.0725		-2.26438	63.7714	3.05096	78.3098		14.7801	47.2689	-17.8291	11.2435
0.358258	94.2822	-0.879208	123.914		0.957498	2.43568	-1.3421	36.2774		-2.34599	64.7598	2.97638	78.693		15.0221	47.3156	-18.0734	11.0744
0.345042	94.1926	-0.873341	123.162		0.930228	2.59388	-1.33243	36.4714		-2.42159	65.7975	2.90512	79.0713		15.2625	47.338	-18.3161	10.9117
0.332637	94.1452	-0.866239	122.374		0.905726	2.75316	-1.32498	36.6549		-2.49138	66.8817	2.83727	79.4424		15.5013	47.3385	-18.5574	10.7566
0.321122	94.1439	-0.857865	121.556		0.884073	2.91228	-1.31991	36.8273		-2.55559	68.009	2.77289	79.8047		15.7385	47.3201	-18.7976	10.6094
0.310573	94.1922	-0.848177	120.71		0.865343	3.06966	-1.31742	36.9884		-2.61445	69.1762	2.71203	80.1569		15.9741	47.2856	-19.0368	10.4706
0.301054	94.2927	-0.837133	119.841		0.8496	3.22385	-1.31768	37.1387		-2.6682	70.3796	2.65475	80.4976		16.2082	47.2382	-19.2754	10.3411
0.292621	94.4501	-0.824691	118.95		0.836898	3.37355	-1.32086	37.2778		-2.71711	71.6152	2.6011	80.825		16.4409	47.1806	-19.5136	10.2209
0.285323	94.6665	-0.810805	118.04		0.827285	3.51704	-1.32713	37.405		-2.76146	72.879	2.55111	81.1379		16.6721	47.1158	-19.7515	10.1103
0.279196	94.9451	-0.795427	117.113		0.820796	3.65323	-1.33664	37.5207		-2.80153	74.1662	2.50482	81.4353		16.9021	47.0463	-19.9896	10.0093
0.274266	95.2896	-0.778506	116.172		0.817458	3.78109	-1.34956	37.6251		-2.83763	75.4729	2.46228	81.716		17.1308	46.9757	-20.228	9.91783
0.27055	95.7017	-0.759992	115.217		0.817292	3.89921	-1.36605	37.7184		-2.87007	76.7942	2.4235	81.9789		17.3584	46.9059	-20.4671	9.83623
0.26805	96.1849	-0.739829	114.248		0.820306	4.0065	-1.38623	37.7996		-2.89917	78.1258	2.38851	82.2233		17.585	46.8401	-20.7071	9.76321
0.266758	96.7409	-0.717959	113.268		0.826501	4.10169	-1.41027	37.8692		-2.92527	79.4629	2.35736	82.4484		17.8107	46.7811	-20.9482	9.69925
0.266654	97.3718	-0.694321	112.276		0.835872	4.18424	-1.43828	37.9272		-2.94872	80.8007	2.33004	82.6535		18.0357	46.7315	-21.1908	9.64367
0.267704	98.0792	-0.668851	111.272		0.8484	4.25313	-1.4704	37.9732		-2.96987	82.1347	2.3066	82.8384		18.26	46.6934	-21.4352	9.59677
0.26986	98.8657	-0.641481	110.256		0.864064	4.30782	-1.50674	38.0075		-2.98908	83.4602	2.28706	83.0026		18.4839	46.6689	-21.6815	9.55602
0.273062	99.7319	-0.612139	109.225		0.882832	4.34775	-1.54743	38.0295		-3.00672	84.7726	2.27143	83.146		18.7075	46.6604	-21.9302	9.52196
0.277235	100.678	-0.580751	108.181		0.904665	4.37263	-1.59255	38.04		-3.02316	86.0678	2.25974	83.2683		18.9309	46.6696	-22.1815	9.49362
0.282289	101.707	-0.547236	107.121		0.929518	4.38216	-1.64222	38.0384		-3.03879	87.3419	2.25202	83.3703		19.1543	46.6984	-22.4356	9.47019
0.288119	102.819	-0.51151	106.043		0.957338	4.37598	-1.69652	38.0249		-3.054	88.5897	2.2483	83.4515		19.3778	46.7479	-22.6929	9.45063
0.294607	104.012	-0.473486	104.946		0.988068	4.35429	-1.75552	37.9993		-3.06917	89.8083	2.2486	83.5127		19.6018	46.8198	-22.9536	9.43447
0.301616	105.288	-0.433069	103.828		1.02164	4.3171	-1.81931	37.9616		-3.08471	90.9943	2.25297	83.5541		19.8262	46.9145	-23.2179	9.42082
0.308996	106.647	-0.390161	102.687		1.05799	4.26453	-1.88793	37.9118		-3.10101	92.1442	2.26142	83.5768		20.0513	47.0334	-23.4862	9.40857
0.316582	108.087	-0.344659	101.52		1.09704	4.19747	-1.96145	37.8502		-3.11848	93.2549	2.27402	83.5813		20.2773	47.1773	-23.7587	9.39685
0.324191	109.607	-0.296454	100.326		1.13872	4.11562	-2.0399	37.7766		-3.13753	94.3238	2.29079	83.5683		20.5044	47.3461	-24.0357	9.38452
0.331624	111.207	-0.245431	99.1025		1.18293	4.02032	-2.12332	37.691		-3.15855	95.3487	2.3118	83.5389		20.7328	47.54	-24.3174	9.37067
0.338666	112.884	-0.191471	97.846		1.2296	3.91191	-2.21174	37.5933		-3.18196	96.3281	2.33709	83.494		20.9625	47.7591	-24.604	9.35513
0.345088	114.638	-0.134446	96.5551		1.27863	3.79166	-2.30516	37.484		-3.20817	97.26	2.36674	83.4347		21.1939	48.0033	-24.8959	9.33643
0.350643	116.465	-0.0742266	95.228		1.32994	3.66059	-2.4036	37.3628		-3.23759	98.143	2.40079	83.3622		21.4271	48.2719	-25.1931	9.31426
0.355066	118.364	-0.010673	93.8623		1.38344	3.51971	-2.50704	37.2301		-3.27062	98.9772	2.43934	83.2777		21.6622	48.5639	-25.4959	9.28775
0.35808	120.333	0.0563588	92.4562		1.43902	3.37011	-2.61547	37.0855		-3.30767	99.7618	2.48245	83.1825		21.8996	48.8789	-25.8046	9.25602
0.359387	122.368	0.12702	91.0076		1.49661	3.21323	-2.72886	36.9293		-3.34916	100.497	2.53021	83.0778		22.1393	49.2153	-26.1194	9.21847
0.358679	124.465	0.201466	89.5157		1.55609	3.05039	-2.84717	36.7619		-3.39548	101.184	2.58272	82.9644		22.3814	49.5719	-26.4403	9.17506
0.355627	126.623	0.279863	87.9786		1.61739	2.88339	-2.97036	36.5833		-3.44704	101.824	2.64007	82.8442		22.6263	49.9471	-26.7677	9.12499
0.349889	128.837	0.36238	86.3962		1.68042	2.71339	-3.09837	36.3931		-3.50425	102.417	2.70238	82.7185		22.8741	50.3393	-27.1017	9.06834
0.341109	131.104	0.449193	84.7673		1.74507	2.54222	-3.23113	36.1922		-3.56749	102.966	2.76975	82.5883		23.1249	50.7469	-27.4425	9.00473
0.328912	133.42	0.540488	83.0916		1.81128	2.37148	-3.36857	35.9807		-3.63718	103.473	2.84231	82.4549		23.3788	51.1672	-27.7901	8.93448
0.312914	135.781	0.636453	81.3696		1.87895	2.20261	-3.5106	35.7583		-3.71369	103.941	2.92019	82.3198		23.6361	51.5989	-28.1449	8.85649
0.292712	138.182	0.737286	79.6012		1.94801	2.03721	-3.65712	35.5249		-3.79742	104.372	3.00351	82.1839		23.8969	52.0393	-28.5068	8.77169
0.267893	140.619	0.84319	77.7871		2.01839	1.87732	-3.80803	35.2821		-3.88875	104.77	3.09243	82.048		24.1614	52.486	-28.8761	8.67983
0.238027	143.089	0.954375	75.9296		2.09001	1.72396	-3.96322	35.0292		-3.98807	105.139	3.18709	81.9135		24.4297	52.937	-29.2529	8.58161
0.202675	145.586	1.07106	74.0288		2.16282	1.5792	-4.12256	34.767		-4.09575	105.482	3.28765	81.7815		24.7019	53.3895	-29.6372	8.47748
0.161384	148.106	1.19346	72.0876		2.23675	1.44452	-4.28592	34.4952		-4.21217	105.806	3.39428	81.6526		24.9781	53.8413	-30.0292	8.36745
0.113688	150.644	1.32182	70.1083		2.31177	1.32204	-4.45317	34.2144		-4.33768	106.112	3.50713	81.5275		25.2586	54.2897	-30.429	8.25249
0.0591134	153.196	1.45636	68.0928		2.38783	1.21221	-4.62416	33.9251		-4.47267	106.406	3.62639	81.4074		25.5434	54.7323	-30.8366	8.13303
-0.00282637	155.756	1.59732	66.0446		2.4649	1.11659	-4.79874	33.6271		-4.61747	106.693	3.75224	81.292		25.8327	55.1663	-31.2521	8.0094
-0.0726265	158.32	1.74496	63.9676		2.54296	1.03683	-4.97676	33.3208		-4.77245	106.978	3.88487	81.182		26.1265	55.5899	-31.6756	7.88324
-0.150791	160.883	1.89953	61.8657		2.622	0.973941	-5.15804	33.0071		-4.93795	107.266	4.02446	81.0778		26.425	56.0006	-32.1072	7.75502
-0.237833	163.44	2.06128	59.7425		2.702	0.929406	-5.34243	32.6858		-5.11432	107.562	4.17122	80.9794		26.7283	56.3955	-32.5469	7.62523
-0.334272	165.988	2.23048	57.603		2.78299	0.903869	-5.52976	32.3576		-5.30188	107.872	4.32536	80.8873		27.0364	56.7727	-32.9946	7.4955
-0.440634	168.521	2.4074	55.4521		2.86497	0.898456	-5.71984	32.0226		-5.50097	108.2	4.48707	80.8009		27.3496	57.1299	-33.4506	7.36709
-0.557451	171.034	2.5923	53.2945		2.94799	0.913543	-5.9125	31.6812		-5.71192	108.551	4.65657	80.7202		27.6679	57.4652	-33.9147	7.2402
-0.68526	173.523	2.78548	51.1359		3.03208	0.950136	-6.10757	31.3341		-5.93503	108.931	4.83407	80.6446		27.9914	57.7766	-34.3871	7.11615
-0.824602	175.985	2.98721	48.9819		3.1173	1.00873	-6.30487	30.9815		-6.17063	109.344	5.0198	80.5742		28.3201	58.0625	-34.8677	6.99647
-0.97602	178.414	3.19777	46.8378		3.20373	1.08956	-6.50422	30.6236		-6.41901	109.795	5.21397	80.5078		28.6542	58.3207	-35.3565	6.88229
-1.14006	180.807	3.41746	44.7095		3.29145	1.19305	-6.70543	30.261		-6.68048	110.289	5.41682	80.4451		28.9938	58.5506	-35.8535	6.77429
-1.31727	183.159	3.64656	42.603		3.38055	1.31882	-6.90835	29.894		-6.95532	110.829	5.62856	80.3852		29.3389	58.7502	-36.3588	6.67382
-1.5082	185.467	3.88538	40.5245		3.47116	1.46696	-7.11279	29.5226		-7.24383	111.419	5.84943	80.3272		29.6897	58.9189	-36.8722	6.58172
-1.71339	187.727	4.1342	38.4807		3.56339	1.6375	-7.31859	29.1476		-7.54628	112.063	6.07966	80.2702		30.0462	59.0555	-37.3938	6.49948
-1.93338	189.936	4.39334	36.476		3.6574	1.82971	-7.52559	28.7693		-7.86294	112.764	6.31947	80.213		30.4085	59.1594	-37.9236	6.4281
-2.16873	192.09	4.66309	34.5176		3.75335	2.04316	-7.73364	28.3881		-8.19408	113.525	6.56912	80.1547		30.7766	59.2295	-38.4616	6.36792
-2.41996	194.186	4.94376	32.6113		3.85141	2.27707	-7.94258	28.0042		-8.53996	114.348	6.82882	80.0933		31.1507	59.2662	-39.0076	6.32068
-2.68762	196.221	5.23564	30.7624		3.95178	2.5305	-8.15229	27.6177		-8.90082	115.236	7.09881	80.0282		31.5309	59.2689	-39.5616	6.28642
-2.97222	198.194	5.53905	28.9775		4.05467	2.80292	-8.36262	27.2296		-9.27692	116.189	7.37932	79.9581		31.9173	59.238	-40.1237	6.2667
-3.27428	200.101	5.85429	27.2616		4.1603	3.09324	-8.57348	26.8395		-9.66848	117.21	7.67059	79.8811		32.3098	59.1731	-40.6938	6.26198
-3.59433	201.94	6.18165	25.6191		4.26894	3.40031	-8.78474	26.4479		-10.0757	118.297	7.97285	79.7961		32.7087	59.0755	-41.2718	6.27222
-3.93286	203.709	6.52146	24.0565		4.38083	3.72236	-8.99634	26.055		-10.4989	119.453	8.28634	79.7017		33.1139	58.9456	-41.8576	6.29852
-4.29037	205.406	6.874	22.5768		4.49626	4.05871	-9.20818	25.6613		-10.9382	120.676	8.61127	79.5964		33.5257	58.7842	-42.4513	6.3411
-4.66734	207.029	7.23959	21.186		4.61553	4.40758	-9.42021	25.2667		-11.3938	121.965	8.94788	79.4786		33.9441	58.5926	-43.0527	6.39982
-5.06423	208.578	7.61852	19.8859		4.73895	4.76729	-9.6324	24.8714		-11.866	123.319	9.29639	79.3471		34.3692	58.3713	-43.6618	6.4753
-5.48152	210.05	8.01108	18.6823		4.86687	5.1365	-9.84472	24.4758		-12.3549	124.736	9.65703	79.2008		34.8011	58.1222	-44.2786	6.56766
-5.91963	211.446	8.41757	17.5762		4.99964	5.51341	-10.0572	24.0798		-12.8607	126.214	10.03	79.0378		35.2399	57.8463	-44.903	6.67668
-6.37901	212.764	8.83829	16.5717		5.13763	5.89632	-10.2698	23.684		-13.3836	127.75	10.4156	78.8572		35.6857	57.546	-45.5348	6.80266
-6.86005	214.005	9.27352	15.6707		5.28123	6.28325	-10.4826	23.2884		-13.9237	129.34	10.8139	78.6578		36.1386	57.2227	-46.1741	6.94578
-7.36317	215.166	9.72354	14.8745		5.43085	6.67295	-10.6956	22.8931		-14.4813	130.982	11.2252	78.4382		36.5988	56.8782	-46.8208	7.10467
-7.88874	216.249	10.1886	14.1851		5.58692	7.06318	-10.909	22.4981		-15.0564	132.67	11.6497	78.198		37.0664	56.5142	-47.4749	7.27952
-8.43712	217.254	10.6691	13.603		5.74987	7.45282	-11.1229	22.1039		-15.6492	134.401	12.0877	77.9355		37.5415	56.1336	-48.1361	7.4692
-9.00866	218.181	11.1651	13.1285		5.92018	7.83956	-11.3374	21.7104		-16.2598	136.169	12.5392	77.6505		38.0243	55.7381	-48.8046	7.67373
-9.60367	219.031	11.6771	12.7601		6.09832	8.22196	-11.5526	21.3177		-16.8884	137.97	13.0045	77.3422		38.5148	55.33	-49.4801	7.89199
-10.2224	219.805	12.2052	12.4993		6.28479	8.59838	-11.7689	20.9256		-17.535	139.797	13.4838	77.0097		39.0132	54.9115	-50.1628	8.12337
-10.8653	220.503	12.7497	12.3432		6.48009	8.96739	-11.9863	20.5345		-18.1998	141.645	13.9773	76.6525		39.5198	54.4851	-50.8523	8.36722
-11.5324	221.127	13.3108	12.2917		6.68477	9.32713	-12.2052	20.1446		-18.8829	143.509	14.4851	76.2709		40.0345	54.0526	-51.5489	8.62221
-12.2241	221.678	13.8888	12.3419		6.89936	9.67658	-12.4259	19.7556		-19.5844	145.382	15.0075	75.8643		40.5576	53.6169	-52.2522	8.8882
-12.9406	222.158	14.4839	12.4914		7.12442	10.0145	-12.6487	19.3675		-20.3043	147.258	15.5446	75.4328		41.0893	53.1796	-52.9623	9.16313
-13.682	222.569	15.0964	12.737		7.36053	10.3393	-12.8739	18.9808		-21.0427	149.129	16.0965	74.9761		41.6296	52.7437	-53.6792	9.44631
-14.4485	222.912	15.7264	13.0759		7.60827	10.65	-13.1019	18.5953		-21.7997	150.991	16.6635	74.4952		42.1788	52.3113	-54.4026	9.73665
-15.2403	223.191	16.3742	13.5032		7.86826	10.9462	-13.3332	18.2113		-22.5753	152.836	17.2457	73.99		42.7371	51.884	-55.1327	10.033
-16.0574	223.406	17.0399	14.0157		8.14109	11.2261	-13.5682	17.8285		-23.3696	154.659	17.8432	73.4611		43.3045	51.4647	-55.8692	10.3343
-16.9	223.562	17.7238	14.6082		8.42741	11.4905	-13.8073	17.4472		-24.1826	156.452	18.4562	72.9088		43.8814	51.055	-56.6122	10.6394
-17.7681	223.658	18.426	15.2765		8.72784	11.7374	-14.0512	17.0678		-25.0143	158.209	19.0848	72.3345		44.4678	50.6566	-57.3616	10.9472
-18.6617	223.701	19.1467	16.0152		9.04304	11.9667	-14.3004	16.6902		-25.8648	159.925	19.7292	71.739		45.0639	50.2715	-58.1173	11.2568
-19.5808	223.691	19.8861	16.8188		9.37367	12.1792	-14.5554	16.3149		-26.734	161.593	20.3894	71.1231		45.67	49.9013	-58.8792	11.5669
-20.5256	223.632	20.6444	17.6824		9.72039	12.3741	-14.8168	15.9414		-27.622	163.208	21.0657	70.4884		46.2862	49.5477	-59.6473	11.8764
-21.4957	223.527	21.4216	18.6		10.0839	12.5513	-15.0855	15.5702		-28.5286	164.765	21.7581	69.8358		46.9127	49.2121	-60.4215	12.1848
-22.4913	223.38	22.2179	19.5651		10.4648	12.7118	-15.3619	15.2013		-29.454	166.259	22.4667	69.1672		47.5496	48.8955	-61.2017	12.4902
-23.5122	223.194	23.0335	20.5725		10.8639	12.8554	-15.6469	14.8352		-30.398	167.684	23.1916	68.4836		48.1972	48.5992	-61.9879	12.793
-24.5583	222.971	23.8684	21.6155		11.2818	12.9835	-15.9412	14.4714		-31.3607	169.037	23.933	67.7867		48.8557	48.3241	-62.7801	13.0913
-25.6294	222.715	24.7227	22.6888		11.7192	13.0965	-16.2456	14.1116		-32.3419	170.314	24.6909	67.0784		49.5252	48.0708	-63.578	13.385
-26.7254	222.432	25.5966	23.785		12.1768	13.1951	-16.5609	13.7548		-33.3417	171.511	25.4655	66.3604		50.2059	47.84	-64.3817	13.6735
-27.8459	222.123	26.4902	24.8999		12.6554	13.2811	-16.8879	13.4016		-34.3598	172.624	26.2567	65.6345		50.8979	47.6321	-65.1912	13.9561
-28.9909	221.792	27.4034	26.0265		13.1555	13.3551	-17.2275	13.0523		-35.3963	173.653	27.0646	64.9028		51.6015	47.4473	-66.0062	14.2326
-30.16	221.444	28.3363	27.1589		13.678	13.4191	-17.5806	12.7075		-36.451	174.594	27.8894	64.1668		52.3169	47.2858	-66.8268	14.5025
-31.3529	221.082	29.2891	28.2922		14.2234	13.474	-17.9482	12.367		-37.5239	175.446	28.7311	63.4285		53.0441	47.1472	-67.6529	14.7654
-32.5694	220.709	30.2617	29.42		14.7926	13.5218	-18.3311	12.0317		-38.6148	176.208	29.5897	62.6901		53.7834	47.0317	-68.4844	15.0221
-33.809	220.329	31.2541	30.5376		15.3861	13.5644	-18.7303	11.7021		-39.7236	176.88	30.4652	61.9532		54.5348	46.9386	-69.3212	15.2715
-35.0714	219.946	32.2665	31.6395		16.0047	13.6037	-19.1468	11.378		-40.8501	177.461	31.3578	61.22		55.2986	46.8675	-70.1633	15.5142
-36.3563	219.565	33.2986	32.7214		16.649	13.6419	-19.5816	11.0603		-41.9943	177.952	32.2674	60.4924		56.0749	46.8179	-71.0105	15.7503
-37.6631	219.188	34.3506	33.7782		17.3197	13.6806	-20.0357	10.7493		-43.1559	178.354	33.1941	59.7722		56.8639	46.7881	-71.8628	15.9806
-38.9915	218.819	35.4225	34.8053		18.0174	13.7225	-20.5101	10.4451		-44.3348	178.669	34.1379	59.0609		57.6656	46.7781	-72.7201	16.2047
-40.341	218.462	36.514	35.7987		18.7427	13.7698	-21.0059	10.1481		-45.5308	178.897	35.0987	58.3612		58.4801	46.786	-73.5823	16.4232
-41.7111	218.12	37.6254	36.7557		19.4963	13.8245	-21.5242	9.8593		-46.7437	179.043	36.0767	57.6743		59.3076	46.8109	-74.4493	16.6375
-43.1013	217.797	38.7563	37.6721		20.2787	13.8893	-22.0659	9.57888		-47.9733	179.108	37.0717	57.0022		60.1482	46.851	-75.321	16.8475
-44.511	217.496	39.9068	38.5452		21.0906	13.9662	-22.6321	9.30703		-49.2195	179.096	38.0837	56.3458		61.002	46.9056	-76.1972	17.0541
-45.9398	217.22	41.0768	39.3732		21.9325	14.0575	-23.2239	9.04516		-50.4819	179.012	39.1128	55.7076		61.8691	46.9724	-77.078	17.2583
-47.387	216.972	42.2662	40.1529		22.805	14.1659	-23.8422	8.79231		-51.7604	178.858	40.1589	55.088		62.7494	47.0503	-77.9631	17.4608
-48.852	216.755	43.4748	40.8825		23.7085	14.2943	-24.4883	8.54972		-53.0547	178.639	41.2219	54.4892		63.6431	47.1373	-78.8525	17.6626
-50.3342	216.572	44.7024	41.5605		24.6436	14.4439	-25.163	8.31737		-54.3645	178.36	42.3018	53.9123		64.5503	47.232	-79.7461	17.8647
-51.8331	216.425	45.949	42.1865		25.6107	14.618	-25.8675	8.09594		-55.6896	178.025	43.3986	53.358		65.4709	47.3325	-80.6436	18.068
-53.3479	216.317	47.2144	42.7592		26.6103	14.818	-26.6027	7.88561		-57.0298	177.641	44.5121	52.8277		66.405	47.437	-81.545	18.2736
-54.8779	216.251	48.4984	43.2787		27.6428	15.0467	-27.3695	7.68681		-58.3847	177.211	45.6424	52.3223		67.3525	47.5436	-82.4502	18.4826
-56.4227	216.228	49.8008	43.7441		28.7085	15.3059	-28.1691	7.49986		-59.754	176.742	46.7892	51.8427		68.3136	47.6504	-83.359	18.6956
-57.9813	216.25	51.1213	44.1556		29.8078	15.5977	-29.0023	7.32536		-61.1375	176.24	47.9525	51.3895		69.2881	47.7558	-84.2712	18.9145
-59.5532	216.318	52.4597	44.5149		30.941	15.9235	-29.8699	7.1629		-62.5348	175.708	49.1322	50.9637		70.2761	47.8579	-85.1868	19.1393
-61.1375	216.436	53.8159	44.8229		32.1084	16.2856	-30.7731	7.01331		-63.9456	175.155	50.3281	50.5652		71.2775	47.9549	-86.1054	19.3715
-62.7337	216.603	55.1895	45.0793		33.3103	16.6856	-31.7124	6.87614		-65.3696	174.584	51.5402	50.1948		72.2922	48.0452	-87.0271	19.6118
-64.3409	216.82	56.5802	45.2877		34.5468	17.1251	-32.6888	6.7518		-66.8064	174.001	52.7682	49.8531		73.3201	48.1271	-87.9516	19.8608
-65.9584	217.088	57.9878	45.4475		35.8181	17.605	-33.7031	6.64049		-68.2556	173.412	54.012	49.5398		74.3613	48.1988	-88.8786	20.12
-67.5854	217.408	59.4119	45.5626		37.1243	18.1265	-34.7559	6.54225		-69.7169	172.822	55.2715	49.2556		75.4155	48.2592	-89.8082	20.3893
-69.2212	217.779	60.8522	45.6339		38.4655	18.6912	-35.848	6.45642		-71.19	172.236	56.5465	49.0001		76.4826	48.307	-90.74	20.6693
-70.8651	218.202	62.3084	45.6645		39.8417	19.2994	-36.9799	6.38391		-72.6744	171.658	57.8367	48.7736		77.5626	48.3405	-91.6738	20.9604
-72.5161	218.675	63.7801	45.6562		41.253	19.9525	-38.1522	6.32405		-74.1697	171.093	59.142	48.5762		78.6553	48.3585	-92.6095	21.2635
-74.1737	219.2	65.2669	45.6122		42.6991	20.6506	-39.3655	6.27682		-75.6755	170.545	60.4621	48.4078		79.7605	48.3601	-93.5469	21.5787
-75.8369	219.775	66.7684	45.5346		44.1802	21.3942	-40.6201	6.24198		-77.1914	170.018	61.7968	48.2679		80.878	48.3444	-94.4857	21.9064
-77.5051	220.398	68.2843	45.4266		45.6959	22.183	-41.9165	6.21932		-78.717	169.515	63.1459	48.1566		82.0076	48.3107	-95.4257	22.2466
-79.1773	221.068	69.814	45.2923		47.2461	23.0178	-43.2551	6.20851		-80.2518	169.039	64.509	48.0736		83.1492	48.2579	-96.3667	22.5988
-80.8529	221.784	71.3571	45.132		48.8306	23.8982	-44.636	6.209		-81.7954	168.593	65.8859	48.0185		84.3024	48.1861	-97.3084	22.9631
-82.5311	222.545	72.9131	44.9508		50.4489	24.8239	-46.0594	6.22044		-83.3474	168.179	67.2764	47.9917		85.4672	48.094	-98.2507	23.3394
-84.211	223.347	74.4816	44.7506		52.1008	25.794	-47.5255	6.24236		-84.9072	167.8	68.68	47.9923		86.6431	47.9819	-99.1932	23.726
-85.892	224.189	76.0621	44.5351		53.7859	26.8084	-49.0343	6.27404		-86.4743	167.454	70.0964	48.02		87.83	47.8496	-100.136	24.1232
-87.5731	225.067	77.654	44.3062		55.5037	27.8656	-50.5857	6.31535		-88.0484	167.145	71.5253	48.0752		89.0275	47.6967	-101.078	24.5306
-89.2537	225.979	79.2568	44.0683		57.2536	28.9661	-52.1796	6.36532		-89.6288	166.872	72.9664	48.157		90.2353	47.5242	-102.02	24.9463
-90.933	226.922	80.8699	43.8223		59.0351	30.1072	-53.8159	6.42335		-91.2151	166.634	74.4192	48.2656		91.4532	47.3311	-102.961	25.3701
-92.6102	227.894	82.4927	43.5723		60.8475	31.2882	-55.4942	6.48917		-92.8068	166.432	75.8834	48.4007		92.6807	47.1192	-103.901	25.8002
-94.2846	228.889	84.1248	43.3194		62.6902	32.5077	-57.2141	6.56179		-94.4033	166.264	77.3584	48.5623		93.9176	46.8876	-104.839	26.2356
-95.9554	229.906	85.7653	43.067		64.5625	33.7643	-58.9753	6.64012		-96.0041	166.128	78.844	48.7505		95.1634	46.6384	-105.776	26.6749
-97.6218	230.94	87.4138	42.8174		66.4635	35.0562	-60.7771	6.72384		-97.6087	166.023	80.3396	48.965		96.4177	46.3715	-106.712	27.1168
-99.2833	231.987	89.0695	42.5723		68.3923	36.3815	-62.6189	6.81207		-99.2164	165.946	81.8447	49.2059		97.6803	46.088	-107.645	27.5592
-100.939	233.044	90.7318	42.3333		70.3482	37.7387	-64.5001	6.90404		-100.827	165.895	83.3589	49.4731		98.9505	45.7888	-108.575	28.0014
-102.588	234.107	92.4001	42.1022		72.33	39.126	-66.4197	6.99875		-102.439	165.865	84.8816	49.7676		100.228	45.4748	-109.503	28.4413
-104.23	235.171	94.0735	41.8811		74.3369	40.5409	-68.3769	7.09603		-104.053	165.854	86.4123	50.0891		101.512	45.1473	-110.427	28.8774
-105.864	236.233	95.7515	41.6703		76.3676	41.9818	-70.3708	7.1949		-105.668	165.857	87.9505	50.4379		102.803	44.8078	-111.349	29.3074
-107.49	237.288	97.4332	41.474		78.4212	43.4466	-72.4002	7.29404		-107.283	165.871	89.4955	50.8142		104.1	44.4575	-112.266	29.7301
-109.106	238.332	99.1179	41.289		80.4964	44.9326	-74.464	7.3931		-108.897	165.891	91.0468	51.2186		105.402	44.0973	-113.18	30.143
-110.713	239.362	100.805	41.1197		82.592	46.4383	-76.5609	7.49112		-110.511	165.912	92.6037	51.6513		106.709	43.7291	-114.089	30.5445
-112.309	240.373	102.493	40.9643		84.7068	47.961	-78.6896	7.58739		-112.123	165.929	94.1656	52.113		108.02	43.3545	-114.994	30.9331
-113.893	241.361	104.183	40.8247		86.8393	49.4983	-80.8488	7.68166		-113.733	165.939	95.7318	52.6045		109.335	42.9743	-115.894	31.3068
-115.466	242.322	105.872	40.7004		88.9883	51.0483	-83.0368	7.77265		-115.34	165.934	97.3017	53.1263		110.654	42.5908	-116.788	31.664
-117.027	243.252	107.56	40.592		91.1523	52.6092	-85.2521	7.86059		-116.943	165.912	98.8746	53.6789		111.974	42.2053	-117.677	32.0029
-118.575	244.148	109.246	40.4988		93.3298	54.1782	-87.4931	7.94378		-118.542	165.865	100.45	54.2633		113.297	41.8191	-118.56	32.3222
-120.109	245.006	110.93	40.4203		95.5193	55.7535	-89.7579	8.02234		-120.136	165.79	102.026	54.8801		114.622	41.4339	-119.437	32.6199
-121.628	245.823	112.61	40.3583		97.7194	57.3332	-92.0449	8.09602		-121.725	165.681	103.603	55.5303		115.947	41.0513	-120.307	32.895
-123.134	246.594	114.286	40.3091		99.9283	58.9149	-94.3521	8.16413		-123.307	165.534	105.181	56.2139		117.272	40.6721	-121.171	33.1453
-124.624	247.319	115.956	40.2753		102.144	60.4967	-96.6776	8.22654		-124.882	165.344	106.757	56.9321		118.597	40.2984	-122.027	33.3711
-126.098	247.992	117.62	40.2543		104.366	62.0768	-99.0193	8.2828		-126.45	165.106	108.332	57.6854		119.92	39.9317	-122.876	33.5703
-127.556	248.613	119.278	40.245		106.592	63.6533	-101.375	8.33274		-128.009	164.816	109.904	58.4749		121.242	39.573	-123.717	33.7421
-128.996	249.177	120.927	40.2478		108.82	65.2243	-103.743	8.37665		-129.559	164.471	111.472	59.3007		122.561	39.2233	-124.55	33.8862
-130.42	249.685	122.568	40.2599		111.048	66.7884	-106.121	8.41396		-131.1	164.066	113.037	60.1639		123.877	38.8839	-125.375	34.0016
-131.826	250.133	124.199	40.2818		113.275	68.3439	-108.506	8.44485		-132.63	163.599	114.596	61.0641		125.188	38.5561	-126.19	34.0881
-133.213	250.52	125.819	40.3107		115.498	69.8893	-110.897	8.46996		-134.148	163.065	116.149	62.0022		126.495	38.2409	-126.997	34.1455
-134.582	250.844	127.427	40.3468		117.717	71.4234	-113.291	8.48872		-135.655	162.464	117.695	62.9785		127.796	37.9391	-127.794	34.1734
-135.932	251.106	129.022	40.388		119.928	72.9453	-115.685	8.50192		-137.148	161.792	119.234	63.9934		129.091	37.6513	-128.582	34.1724
-137.262	251.302	130.605	40.4325		122.131	74.4533	-118.078	8.50972		-138.628	161.049	120.763	65.0465		130.378	37.3784	-129.36	34.1423
-138.571	251.434	132.172	40.4803		124.323	75.9468	-120.466	8.51241		-140.094	160.233	122.282	66.1381		131.658	37.1206	-130.127	34.0839
-139.86	251.502	133.724	40.5285		126.503	77.424	-122.847	8.51058		-141.545	159.343	123.791	67.2683		132.928	36.879	-130.884	33.9975
-141.129	251.505	135.26	40.5769		128.668	78.8843	-125.22	8.50501		-142.98	158.38	125.287	68.4358		134.189	36.6537	-131.63	33.8845
-142.375	251.444	136.778	40.6233		130.817	80.3281	-127.581	8.49569		-144.399	157.343	126.771	69.6408		135.44	36.4446	-132.364	33.7453
-143.6	251.32	138.278	40.668		132.947	81.7533	-129.927	8.48373		-145.8	156.234	128.241	70.8824		136.679	36.2525	-133.088	33.5816
-144.803	251.134	139.758	40.7071		135.057	83.1599	-132.257	8.46999		-147.183	155.054	129.696	72.1601		137.906	36.0767	-133.799	33.3951
-145.983	250.887	141.219	40.7412		137.146	84.5472	-134.568	8.45525		-148.547	153.805	131.135	73.4721		139.121	35.9174	-134.499	33.1868
-147.141	250.58	142.658	40.7686		139.21	85.9148	-136.857	8.44027		-149.891	152.489	132.557	74.8177		140.321	35.7742	-135.186	32.9587
-148.274	250.216	144.075	40.7885		141.248	87.2631	-139.122	8.42596		-151.215	151.109	133.961	76.1952		141.506	35.6469	-135.86	32.7124
-149.385	249.797	145.468	40.7983		143.259	88.5908	-141.36	8.41337		-152.518	149.668	135.345	77.6031		142.676	35.5353	-136.522	32.4504
-150.471	249.325	146.838	40.7983		145.24	89.8985	-143.569	8.40334		-153.799	148.171	136.71	79.0391		143.829	35.4385	-137.17	32.1738
-151.532	248.802	148.183	40.7867		147.189	91.186	-145.747	8.39676		-155.057	146.622	138.054	80.5019		144.965	35.3561	-137.805	31.8855
-152.569	248.231	149.502	40.7631		149.105	92.4526	-147.891	8.39461		-156.292	145.024	139.375	81.9886		146.082	35.2871	-138.426	31.5872
-153.581	247.616	150.794	40.7256		150.986	93.699	-149.998	8.39815		-157.502	143.384	140.673	83.497		147.18	35.2309	-139.033	31.282
-154.567	246.958	152.058	40.6736		152.831	94.9249	-152.067	8.40827		-158.687	141.706	141.947	85.0242		148.259	35.1865	-139.626	30.9713
-155.528	246.261	153.294	40.6069		154.637	96.1298	-154.095	8.42578		-159.847	139.996	143.195	86.5675		149.316	35.153	-140.205	30.6582
-156.462	245.528	154.5	40.5245		156.402	97.3145	-156.08	8.45224		-160.98	138.261	144.417	88.1237		150.351	35.129	-140.768	30.3448
-157.37	244.763	155.677	40.4255		158.126	98.4787	-158.02	8.48817		-162.085	136.505	145.611	89.6898		151.364	35.114	-141.317	30.0334
-158.251	243.969	156.822	40.3094		159.806	99.6227	-159.913	8.53463		-163.162	134.737	146.777	91.262		152.352	35.1063	-141.851	29.7271
-159.105	243.149	157.935	40.1764		161.442	100.746	-161.756	8.59254		-164.211	132.962	147.914	92.8374		153.317	35.1052	-142.369	29.4277
-159.932	242.306	159.015	40.0245		163.031	101.85	-163.548	8.6629		-165.23	131.187	149.02	94.4116		154.256	35.1093	-142.871	29.1377
-160.731	241.445	160.062	39.8549		164.572	102.932	-165.286	8.74621		-166.219	129.419	150.095	95.9812		155.169	35.1171	-143.358	28.8592
-161.502	240.568	161.075	39.6662		166.063	103.995	-166.97	8.84345		-167.177	127.664	151.137	97.5419		156.054	35.1276	-143.828	28.5952
-162.245	239.679	162.053	39.4589		167.504	105.036	-168.596	8.95544		-168.103	125.93	152.146	99.0899		156.912	35.1393	-144.282	28.3468
-162.959	238.781	162.995	39.2316		168.893	106.058	-170.165	9.08271		-168.997	124.223	153.121	100.621		157.742	35.1516	-144.719	28.1164
-163.644	237.877	163.901	38.9859		170.229	107.059	-171.673	9.2259		-169.858	122.549	154.061	102.131		158.541	35.1628	-145.139	27.9058
-164.301	236.969	164.77	38.7211		171.51	108.039	-173.12	9.38529		-170.685	120.915	154.965	103.615		159.311	35.1711	-145.542	27.7167
-164.927	236.061	165.601	38.4361		172.736	108.998	-174.504	9.56136		-171.478	119.328	155.831	105.07		160.049	35.1763	-145.928	27.5508
-165.525	235.156	166.394	38.1324		173.905	109.936	-175.824	9.75431		-172.236	117.794	156.661	106.491		160.756	35.1769	-146.297	27.4094
-166.092	234.255	167.148	37.8098		175.017	110.852	-177.079	9.96456		-172.958	116.318	157.451	107.874		161.43	35.1719	-146.648	27.2938
-166.629	233.362	167.863	37.4678		176.07	111.745	-178.267	10.1922		-173.645	114.905	158.203	109.214		162.072	35.16	-146.981	27.2048
-167.136	232.477	168.538	37.1079		177.065	112.615	-179.388	10.437		-174.294	113.562	158.914	110.507		162.679	35.1401	-147.296	27.1434
-167.612	231.604	169.173	36.7292		177.999	113.463	-180.44	10.6991		-174.906	112.292	159.585	111.75		163.252	35.1113	-147.592	27.1102
-168.058	230.742	169.767	36.3329		178.873	114.286	-181.424	10.978		-175.48	111.099	160.214	112.938		163.789	35.0736	-147.87	27.1053
-168.473	229.894	170.32	35.919		179.686	115.084	-182.338	11.2737		-176.016	109.99	160.801	114.068		164.291	35.0246	-148.13	27.1295
-168.856	229.061	170.832	35.4878		180.437	115.857	-183.181	11.5855		-176.512	108.966	161.345	115.135		164.757	34.9651	-148.37	27.1828
-169.208	228.243	171.301	35.0409		181.126	116.603	-183.954	11.9132		-176.97	108.03	161.846	116.137		165.186	34.8935	-148.592	27.2645
-169.529	227.44	171.729	34.5784		181.753	117.322	-184.656	12.256		-177.387	107.185	162.304	117.069		165.578	34.8097	-148.794	27.3748
-169.818	226.653	172.114	34.1004		182.317	118.012	-185.287	12.613		-177.764	106.434	162.717	117.929		165.932	34.7131	-148.977	27.5123
-170.075	225.881	172.457	33.6086		182.818	118.673	-185.846	12.984		-178.1	105.777	163.085	118.713		166.248	34.6035	-149.14	27.6767
-170.3	225.125	172.757	33.1038		183.256	119.303	-186.334	13.3674		-178.396	105.216	163.408	119.42		166.525	34.4808	-149.284	27.8666
-170.493	224.382	173.015	32.5867		183.632	119.902	-186.751	13.7622		-178.649	104.752	163.686	120.046		166.763	34.3447	-149.408	28.081
-170.654	223.652	173.229	32.0581		183.944	120.468	-187.096	14.1677		-178.861	104.383	163.918	120.59		166.962	34.1951	-149.512	28.3184
-170.782	222.936	173.401	31.5193		184.194	121	-187.371	14.5825		-179.031	104.11	164.103	121.05		167.122	34.0322	-149.595	28.5774
-170.878	222.228	173.529	30.9719		184.381	121.496	-187.576	15.0051		-179.159	103.931	164.243	121.424		167.241	33.8559	-149.659	28.856
-170.942	221.529	173.615	30.4165		184.506	121.957	-187.71	15.4345		-179.244	103.845	164.335	121.71		167.321	33.6669	-149.701	29.153
-170.973	220.837	173.658	29.8542		184.569	122.379	-187.776	15.8692		-179.286	103.849	164.381	121.908		167.36	33.4647	-149.724	29.4655
-170.972	220.148	173.658	29.2877		184.57	122.762	-187.772	16.3076		-179.285	103.942	164.38	122.018		167.36	33.2507	-149.725	29.7918
-170.938	219.461	173.616	28.7161		184.511	123.105	-187.702	16.7484		-179.241	104.12	164.332	122.039		167.318	33.0258	-149.705	30.1295
-170.872	218.773	173.531	28.1428		184.391	123.407	-187.564	17.19		-179.153	104.38	164.237	121.97		167.237	32.7894	-149.665	30.4762
-170.773	218.08	173.404	27.5691		184.212	123.666	-187.36	17.6307		-179.023	104.717	164.095	121.814		167.114	32.543	-149.603	30.8302
-170.641	217.381	173.236	26.9957		183.974	123.882	-187.092	18.0692		-178.849	105.128	163.907	121.57		166.952	32.2872	-149.52	31.1882
-170.477	216.67	173.026	26.4252		183.678	124.052	-186.76	18.5035		-178.631	105.608	163.672	121.239		166.749	32.023	-149.416	31.5478
-170.281	215.946	172.775	25.859		183.325	124.177	-186.366	18.9322		-178.37	106.152	163.39	120.824		166.506	31.7508	-149.29	31.907
-170.052	215.204	172.484	25.2991		182.916	124.256	-185.911	19.3536		-178.066	106.755	163.062	120.325		166.222	31.4721	-149.142	32.2627
-169.791	214.442	172.152	24.7471		182.452	124.287	-185.397	19.7661		-177.719	107.411	162.688	119.745		165.899	31.188	-148.973	32.6127
-169.498	213.656	171.781	24.2056		181.934	124.268	-184.824	20.1681		-177.329	108.114	162.269	119.087		165.536	30.8989	-148.782	32.9549
-169.172	212.841	171.37	23.6764		181.363	124.201	-184.195	20.5584		-176.896	108.86	161.804	118.353		165.134	30.6063	-148.569	33.2863
-168.815	211.995	170.921	23.1612		180.74	124.085	-183.51	20.9348		-176.42	109.641	161.295	117.545		164.693	30.3113	-148.333	33.6049
-168.426	211.114	170.434	22.6637		180.067	123.918	-182.773	21.2962		-175.901	110.452	160.741	116.668		164.213	30.0146	-148.076	33.9085
-168.005	210.193	169.91	22.1841		179.345	123.701	-181.983	21.6411		-175.341	111.286	160.143	115.726		163.694	29.7175	-147.797	34.1947
-167.553	209.231	169.349	21.7252		178.575	123.433	-181.144	21.9682		-174.739	112.138	159.503	114.72		163.138	29.4212	-147.495	34.4622
-167.069	208.223	168.751	21.2894		177.758	123.114	-180.257	22.2764		-174.095	113.002	158.819	113.657		162.544	29.127	-147.172	34.7085
-166.554	207.166	168.119	20.8787		176.897	122.745	-179.324	22.5644		-173.411	113.87	158.094	112.539		161.914	28.8358	-146.825	34.9322
-166.009	206.058	167.452	20.4953		175.992	122.325	-178.347	22.8312		-172.686	114.738	157.327	111.373		161.247	28.5488	-146.457	35.1318
-165.433	204.895	166.751	20.1417		175.046	121.855	-177.327	23.0755		-171.921	115.599	156.52	110.161		160.544	28.2666	-146.066	35.3054
-164.826	203.673	166.017	19.82		174.059	121.336	-176.267	23.2967		-171.116	116.448	155.673	108.908		159.806	27.9903	-145.652	35.4529
-164.189	202.392	165.251	19.5332		173.033	120.769	-175.168	23.494		-170.273	117.279	154.787	107.621		159.033	27.7213	-145.216	35.572
-163.522	201.047	164.453	19.2819		171.97	120.153	-174.033	23.6664		-169.391	118.087	153.863	106.302		158.226	27.46	-144.758	35.6625
-162.826	199.639	163.625	19.0697		170.872	119.491	-172.863	23.8134		-168.472	118.867	152.903	104.958		157.387	27.2075	-144.277	35.7236
-162.1	198.163	162.767	18.8974		169.74	118.783	-171.662	23.9349		-167.515	119.614	151.905	103.595		156.514	26.9641	-143.774	35.7548
-161.346	196.62	161.881	18.7677		168.575	118.031	-170.429	24.03		-166.522	120.324	150.873	102.215		155.61	26.7309	-143.248	35.756
-160.563	195.007	160.967	18.6824		167.38	117.235	-169.169	24.099		-165.494	120.993	149.807	100.825		154.675	26.5083	-142.699	35.7272
-159.751	193.324	160.025	18.6427		166.156	116.399	-167.881	24.1416		-164.431	121.617	148.707	99.4289		153.71	26.2966	-142.128	35.6686
-158.911	191.57	159.058	18.6511		164.905	115.523	-166.57	24.1575		-163.333	122.192	147.576	98.0327		152.715	26.0963	-141.535	35.5807
-158.044	189.744	158.065	18.7086		163.628	114.61	-165.236	24.1472		-162.203	122.716	146.414	96.6407		151.692	25.9076	-140.919	35.4639
-157.149	187.847	157.048	18.8165		162.328	113.661	-163.882	24.1109		-161.041	123.186	145.221	95.258		150.641	25.731	-140.281	35.3196
-156.227	185.877	156.008	18.976		161.005	112.679	-162.51	24.0489		-159.847	123.6	144.001	93.8888		149.563	25.5664	-139.621	35.1476
-155.279	183.836	154.946	19.1903		159.662	111.665	-161.121	23.9615		-158.623	123.957	142.752	92.5376		148.459	25.414	-138.939	34.95
-154.305	181.725	153.862	19.4577		158.3	110.624	-159.717	23.8494		-157.369	124.254	141.478	91.2087		147.33	25.2736	-138.235	34.7279
-153.304	179.544	152.757	19.7804		156.921	109.556	-158.301	23.7135		-156.087	124.491	140.178	89.9063		146.177	25.1452	-137.508	34.4829
-152.278	177.294	151.633	20.1582		155.526	108.466	-156.873	23.5542		-154.778	124.667	138.855	88.634		145.001	25.0282	-136.76	34.216
-151.228	174.979	150.49	20.5931		154.118	107.354	-155.437	23.3728		-153.443	124.781	137.509	87.3959		143.803	24.9223	-135.991	33.9296
-150.152	172.598	149.329	21.0836		152.697	106.225	-153.994	23.17		-152.082	124.835	136.142	86.195		142.583	24.8269	-135.199	33.6259
-149.053	170.154	148.151	21.6307		151.265	105.082	-152.545	22.9472		-150.697	124.828	134.755	85.0344		141.342	24.7416	-134.386	33.3057
-147.93	167.651	146.957	22.2343		149.824	103.926	-151.092	22.7051		-149.289	124.762	133.349	83.9174		140.082	24.6657	-133.553	32.9721
-146.783	165.09	145.748	22.894		148.375	102.761	-149.636	22.4454		-147.859	124.637	131.926	82.8463		138.803	24.5983	-132.698	32.6267
-145.613	162.474	144.525	23.6091		146.92	101.59	-148.18	22.1689		-146.408	124.455	130.486	81.8238		137.507	24.5387	-131.822	32.2721
-144.422	159.806	143.288	24.3798		145.46	100.417	-146.725	21.8771		-144.938	124.218	129.032	80.8515		136.194	24.4857	-130.925	31.91
-143.208	157.09	142.038	25.2034		143.996	99.2425	-145.271	21.5715		-143.449	123.928	127.564	79.9311		134.865	24.439	-130.009	31.543
-141.972	154.33	140.777	26.08		142.53	98.0719	-143.821	21.2534		-141.943	123.587	126.084	79.0641		133.521	24.3971	-129.072	31.1735
-140.716	151.527	139.504	27.0085		141.063	96.9066	-142.376	20.9244		-140.421	123.198	124.593	78.2517		132.163	24.3587	-128.115	30.8036
-139.439	148.688	138.221	27.9871		139.597	95.7497	-140.938	20.5861		-138.884	122.762	123.093	77.4945		130.791	24.3228	-127.138	30.4353
-138.141	145.814	136.929	29.0136		138.132	94.6049	-139.506	20.2395		-137.333	122.285	121.584	76.7933		129.408	24.2883	-126.142	30.0715
-136.824	142.912	135.627	30.0868		136.669	93.474	-138.083	19.8866		-135.77	121.767	120.067	76.1482		128.013	24.254	-125.127	29.7135
-135.488	139.983	134.317	31.2041		135.211	92.36	-136.669	19.5286		-134.196	121.213	118.545	75.5591		126.607	24.2183	-124.094	29.3642
-134.134	137.033	133	32.364		133.757	91.2655	-135.265	19.1672		-132.612	120.625	117.018	75.0257		125.192	24.1802	-123.041	29.0248
-132.761	134.066	131.677	33.5636		132.309	90.1933	-133.873	18.8037		-131.018	120.007	115.488	74.5476		123.767	24.1383	-121.971	28.6975
-131.37	131.087	130.347	34.801		130.868	89.1453	-132.493	18.4397		-129.417	119.362	113.955	74.1236		122.335	24.0912	-120.883	28.3845
-129.962	128.098	129.011	36.0733		129.435	88.1237	-131.126	18.0765		-127.81	118.693	112.422	73.7528		120.895	24.0381	-119.778	28.0869
-128.537	125.105	127.671	37.378		128.01	87.131	-129.772	17.7154		-126.197	118.003	110.888	73.4336		119.448	23.9774	-118.656	27.8069
-127.097	122.111	126.326	38.7116		126.595	86.169	-128.432	17.3577		-124.58	117.296	109.355	73.1648		117.996	23.9076	-117.517	27.546
-125.64	119.121	124.978	40.072		125.189	85.2393	-127.108	17.0047		-122.96	116.575	107.825	72.9443		116.538	23.8284	-116.362	27.3046
-124.168	116.139	123.626	41.4569		123.794	84.3439	-125.798	16.6578		-121.339	115.842	106.298	72.7703		115.076	23.7378	-115.191	27.085
-122.682	113.168	122.272	42.8622		122.411	83.4834	-124.503	16.3179		-119.716	115.102	104.775	72.6404		113.61	23.635	-114.005	26.8874
-121.181	110.213	120.916	44.2854		121.039	82.6603	-123.225	15.9862		-118.094	114.355	103.258	72.5526		112.14	23.5192	-112.805	26.7127
-119.667	107.277	119.558	45.7232		119.68	81.8748	-121.962	15.6636		-116.474	113.606	101.747	72.5043		110.669	23.3891	-111.59	26.5619
-118.14	104.365	118.199	47.1742		118.333	81.1285	-120.716	15.351		-114.856	112.855	100.243	72.493		109.195	23.2442	-110.361	26.4357
-116.6	101.479	116.839	48.6332		117	80.4212	-119.486	15.0493		-113.241	112.106	98.7471	72.5159		107.72	23.0833	-109.118	26.3339
-115.048	98.6223	115.479	50.0992		115.68	79.7542	-118.272	14.7591		-111.631	111.36	97.2605	72.5708		106.243	22.9066	-107.863	26.2571
-113.485	95.7987	114.119	51.5688		114.374	79.1279	-117.075	14.4812		-110.027	110.619	95.7836	72.6545		104.767	22.7124	-106.596	26.2055
-111.911	93.0114	112.759	53.0392		113.082	78.5416	-115.894	14.2161		-108.429	109.886	94.3175	72.7641		103.29	22.5004	-105.317	26.179
-110.326	90.2629	111.401	54.5086		111.804	77.9963	-114.729	13.9643		-106.839	109.16	92.8627	72.8972		101.814	22.2707	-104.027	26.1768
-108.731	87.556	110.044	55.9734		110.541	77.4911	-113.58	13.726		-105.256	108.443	91.4201	73.0504		100.339	22.023	-102.726	26.1988
-107.127	84.8933	108.688	57.4322		109.292	77.0257	-112.447	13.5017		-103.684	107.736	89.9902	73.2213		98.8658	21.7567	-101.415	26.2453
-105.515	82.2767	107.335	58.8826		108.057	76.5997	-111.329	13.2914		-102.121	107.04	88.5738	73.4072		97.3941	21.4718	-100.095	26.3154
-103.894	79.7085	105.984	60.3212		106.837	76.2124	-110.226	13.0954		-100.569	106.355	87.1715	73.6053		95.9245	21.1688	-98.7661	26.4079
-102.266	77.1898	104.636	61.7487		105.632	75.8627	-109.138	12.9137		-99.0285	105.681	85.7838	73.8128		94.4574	20.8475	-97.4289	26.5227
-100.63	74.7233	103.29	63.1615		104.441	75.5495	-108.064	12.746		-97.5005	105.019	84.4112	74.0272		92.9931	20.5086	-96.0841	26.6581
-98.9885	72.31	101.949	64.5585		103.264	75.2712	-107.003	12.5923		-95.9856	104.368	83.0542	74.2462		91.5319	20.1523	-94.7325	26.814
-97.3407	69.9512	100.611	65.9391		102.101	75.027	-105.956	12.4525		-94.4844	103.727	81.7133	74.4674		90.0741	19.7793	-93.3746	26.9894
-95.6877	67.6485	99.2765	67.3017		100.952	74.8151	-104.92	12.326		-92.9975	103.097	80.3889	74.6887		88.62	19.3901	-92.0111	27.1827
-94.0299	65.4026	97.9467	68.6448		99.8159	74.6341	-103.897	12.2126		-91.5256	102.476	79.0813	74.9077		87.1697	18.9857	-90.6427	27.3936
-92.368	63.2134	96.6214	69.9686		98.6935	74.4824	-102.885	12.1118		-90.0692	101.864	77.7909	75.1224		85.7235	18.5669	-89.27	27.6198
-90.7025	61.0828	95.301	71.2722		97.5842	74.3574	-101.884	12.0232		-88.6288	101.26	76.5179	75.3316		84.2817	18.1348	-87.8938	27.8611
-89.034	59.0108	93.9857	72.5554		96.4874	74.258	-100.892	11.9461		-87.2049	100.662	75.2627	75.533		82.8444	17.6903	-86.5147	28.1158
-87.3632	56.9962	92.6758	73.8186		95.403	74.1817	-99.9095	11.88		-85.7979	100.07	74.0254	75.7256		81.4117	17.2349	-85.1334	28.3832
-85.6906	55.0415	91.3716	75.0608		94.3304	74.1265	-98.9354	11.8239		-84.4083	99.4815	72.8062	75.9072		79.9839	16.7699	-83.7507	28.6621
-84.0168	53.1453	90.0733	76.2824		93.2693	74.0897	-97.9689	11.7774		-83.0364	98.8963	71.6053	76.0778		78.561	16.2969	-82.3672	28.9516
-82.3425	51.308	88.7812	77.4853		92.2193	74.0701	-97.0093	11.7398		-81.6826	98.3127	70.4228	76.236		77.1433	15.8167	-80.9837	29.2503
-80.6681	49.5281	87.4956	78.6687		91.1799	74.0649	-96.0559	11.7102		-80.347	97.7296	69.2587	76.3809		75.7309	15.3314	-79.6008	29.5571
-78.9944	47.8074	86.2166	79.8337		90.1507	74.072	-95.1078	11.6878		-79.0302	97.1456	68.1132	76.5119		74.3239	14.8424	-78.2193	29.8714
-77.3219	46.1431	84.9447	80.9811		89.1312	74.0896	-94.1643	11.672		-77.7321	96.5596	66.9862	76.6286		72.9223	14.3514	-76.84	30.1916
-75.6512	44.5359	83.68	82.1129		88.1209	74.1149	-93.2246	11.6618		-76.4531	95.9701	65.8778	76.7304		71.5264	13.8601	-75.4634	30.5178
-73.9829	42.9848	82.4227	83.2284		87.1193	74.1455	-92.2879	11.6563		-75.1933	95.376	64.7879	76.8171		70.1363	13.3704	-74.0904	30.8482
-72.3177	41.4885	81.1732	84.3297		86.126	74.18	-91.3536	11.6548		-73.9528	94.7765	63.7164	76.889		68.752	12.8837	-72.7217	31.1825
-70.656	40.0458	79.9316	85.4188		85.1404	74.2153	-90.4208	11.6563		-72.7317	94.1704	62.6633	76.946		67.3737	12.4017	-71.3579	31.5202
-68.9986	38.6574	78.6983	86.496		84.1622	74.2507	-89.4888	11.6603		-71.5301	93.5571	61.6284	76.9888		66.0014	11.9265	-69.9999	31.8602
-67.3459	37.3209	77.4734	87.5637		83.1906	74.2835	-88.557	11.6659		-70.3481	92.936	60.6117	77.0171		64.6354	11.4595	-68.6483	32.2023
-65.6987	36.0354	76.2573	88.6221		82.2254	74.3117	-87.6246	11.6722		-69.1856	92.3063	59.613	77.0319		63.2756	11.003	-67.3038	32.5459
-64.0575	34.8003	75.0501	89.6734		81.266	74.3337	-86.6909	11.6785		-68.0426	91.6678	58.632	77.0337		61.9223	10.5586	-65.9671	32.8905
-62.4228	33.6148	73.8521	90.7193		80.3119	74.3475	-85.7554	11.6843		-66.9191	91.0204	57.6686	77.0227		60.5755	10.1274	-64.639	33.2359
-60.7954	32.4763	72.6636	91.7603		79.3626	74.352	-84.8174	11.6884		-65.8149	90.3638	56.7227	76.9997		59.2355	9.71164	-63.3201	33.5818
-59.1756	31.3855	71.4847	92.7989		78.4178	74.3455	-83.8764	11.6906		-64.7301	89.6984	55.7939	76.9658		57.9022	9.31223	-62.0111	33.928
-57.5642	30.3407	70.3158	93.835		77.4769	74.3266	-82.9317	11.6901		-63.6645	89.0242	54.8821	76.9222		56.576	8.93152	-60.7126	34.2744
-55.9617	29.34	69.157	94.8707		76.5396	74.2943	-81.983	11.6865		-62.6179	88.342	53.987	76.869		55.2569	8.57032	-59.4255	34.6213
-54.3686	28.3831	68.0086	95.9062		75.6054	74.2474	-81.0297	11.6793		-61.5902	87.6529	53.1083	76.8078		53.9452	8.23039	-58.1502	34.9684
-52.7855	27.4677	66.8709	96.9424		74.6739	74.1848	-80.0713	11.6678		-60.5812	86.9577	52.2458	76.7392		52.641	7.91277	-56.8875	35.315
-51.213	26.5942	65.7439	97.9803		73.7448	74.1057	-79.1075	11.6516		-59.5908	86.2574	51.3991	76.664		51.3444	7.61881	-55.6379	35.6613
-49.6516	25.7606	64.6281	99.0204		72.8176	74.0093	-78.138	11.6304		-58.6186	85.5532	50.5681	76.5837		50.0558	7.34942	-54.4022	36.0076
-48.1018	24.9664	63.5234	100.063		71.8922	73.8954	-77.1624	11.6038		-57.6645	84.8468	49.7524	76.4988		48.7754	7.10532	-53.1809	36.354
-46.5642	24.2095	62.4303	101.108		70.9681	73.7631	-76.1804	11.5715		-56.7282	84.1396	48.9517	76.4104		47.5033	6.88718	-51.9746	36.7001
-45.0393	23.4901	61.3489	102.156		70.0451	73.6126	-75.1919	11.5332		-55.8095	83.4338	48.1657	76.3192		46.2398	6.69668	-50.784	37.0459
-43.5275	22.8057	60.2794	103.206		69.1228	73.4433	-74.1967	11.4888		-54.9081	82.7305	47.3941	76.2261		44.9852	6.53381	-49.6094	37.3911
-42.0295	22.1562	59.2219	104.258		68.2012	73.2555	-73.1946	11.4383		-54.0237	82.0327	46.6367	76.132		43.7398	6.39863	-48.4516	37.7361
-40.5456	21.5406	58.1767	105.311		67.2799	73.0492	-72.1856	11.3815		-53.1561	81.3425	45.893	76.0374		42.5038	6.29206	-47.311	38.0803
-39.0764	20.9577	57.144	106.366		66.3588	72.8253	-71.1696	11.3182		-52.305	80.6613	45.1629	75.9428		41.2776	6.21392	-46.1882	38.4235
-37.6223	20.4058	56.1239	107.419		65.4377	72.5838	-70.1466	11.2487		-51.47	79.9928	44.446	75.8493		40.0614	6.16448	-45.0837	38.7666
-36.1837	19.8861	55.1166	108.47		64.5165	72.3249	-69.1167	11.1728		-50.6508	79.3383	43.7421	75.7574		38.8556	6.14407	-43.9978	39.1074
-34.7612	19.3956	54.1222	109.518		63.5951	72.0496	-68.0801	11.0908		-49.8472	78.7008	43.0507	75.667		37.6606	6.15192	-42.9312	39.447
-33.3551	18.9335	53.141	110.561		62.6733	71.758	-67.0368	11.0026		-49.0588	78.0829	42.3717	75.5785		36.4767	6.18811	-41.8842	39.7842
-31.9658	18.5008	52.173	111.597		61.7513	71.452	-65.987	10.9085		-48.2854	77.4872	41.7048	75.4924		35.3042	6.2518	-40.8573	40.1187
-30.5938	18.0941	51.2184	112.623		60.8289	71.1312	-64.9311	10.8085		-47.5265	76.9161	41.0497	75.4086		34.1436	6.34283	-39.8508	40.4497
-29.2394	17.7154	50.2774	113.638		59.9061	70.7976	-63.8693	10.7032		-46.782	76.3717	40.4061	75.3274		32.9951	6.46013	-38.8651	40.7765
-27.903	17.3619	49.3499	114.64		58.983	70.452	-62.8019	10.5926		-46.0514	75.8564	39.7738	75.2487		31.8593	6.60312	-37.9007	41.098
-26.585	17.0336	48.4362	115.625		58.0596	70.095	-61.7293	10.477		-45.3345	75.3729	39.1526	75.1722		30.7365	6.77088	-36.9577	41.4138
-25.2857	16.7302	47.5364	116.591		57.1361	69.7277	-60.6519	10.3568		-44.631	74.9235	38.5421	75.0981		29.6271	6.96245	-36.0366	41.7224
-24.0054	16.4501	46.6504	117.535		56.2125	69.3518	-59.5701	10.232		-43.9405	74.5103	37.9422	75.0257		28.5316	7.17672	-35.1376	42.0233
-22.7444	16.1933	45.7785	118.456		55.2889	68.9688	-58.4845	10.1035		-43.2629	74.1349	37.3526	74.9549		27.4502	7.41253	-34.261	42.3149
-21.503	15.9592	44.9206	119.349		54.3657	68.5797	-57.3956	9.97121		-42.5976	73.7992	36.7732	74.8853		26.3836	7.66866	-33.407	42.5958
-20.2816	15.7469	44.0769	120.212		53.4428	68.1852	-56.3039	9.83574		-41.9446	73.5049	36.2037	74.8168		25.332	7.9438	-32.576	42.8645
-19.0803	15.5562	43.2474	121.042		52.5206	67.7867	-55.21	9.69727		-41.3035	73.2534	35.6439	74.748		24.2959	8.23654	-31.7679	43.1203
-17.8994	15.3861	42.4321	121.837		51.5992	67.3865	-54.1145	9.55627		-40.674	73.0466	35.0937	74.679		23.2758	8.54568	-30.9831	43.3609
-16.7391	15.2374	41.631	122.592		50.679	66.9844	-53.0182	9.41302		-40.0559	72.8845	34.5529	74.6089		22.2719	8.86937	-30.2217	43.5854
-15.5997	15.1083	40.8442	123.306		49.7601	66.5825	-51.9215	9.26804		-39.4489	72.7686	34.0214	74.5372		21.2848	9.20647	-29.4838	43.7923
-14.4813	14.999	40.0717	123.977		48.843	66.182	-50.8253	9.12161		-38.8527	72.6997	33.499	74.4632		20.3149	9.55509	-28.7696	43.9796
-13.3841	14.909	39.3134	124.601		47.9278	65.7835	-49.7302	8.97444		-38.2672	72.6775	32.9856	74.3863		19.3625	9.91387	-28.079	44.1459
-12.3083	14.8384	38.5695	125.176		47.015	65.3882	-48.637	8.82646		-37.6921	72.7025	32.481	74.3056		18.428	10.2815	-27.4123	44.2894
-11.254	14.7871	37.8397	125.7		46.1048	64.9977	-47.5463	8.6785		-37.1271	72.7742	31.9852	74.221		17.5119	10.656	-26.7693	44.4091
-10.2213	14.754	37.1242	126.172		45.1976	64.6122	-46.4591	8.53058		-36.572	72.8926	31.4981	74.1313		16.6144	11.0358	-26.1502	44.5029
-9.21031	14.7408	36.4229	126.589		44.2938	64.2328	-45.3759	8.38328		-36.0267	73.0567	31.0195	74.0362		15.7359	11.4198	-25.5549	44.5696
-8.22119	14.7454	35.7356	126.949		43.3938	63.8605	-44.2977	8.23681		-35.4909	73.2654	30.5494	73.935		14.8768	11.8064	-24.9834	44.6082
-7.25397	14.7695	35.0625	127.253		42.4979	63.4961	-43.2251	8.09164		-34.9645	73.5177	30.0878	73.8269		14.0374	12.1942	-24.4356	44.6171
-6.30871	14.8125	34.4033	127.498		41.6066	63.1404	-42.1589	7.94775		-34.4473	73.8126	29.6346	73.7119		13.218	12.5815	-23.9115	44.5952
-5.38546	14.874	33.7581	127.685		40.7202	62.7933	-41.1	7.80558		-33.9391	74.1478	29.1897	73.5891		12.4188	12.9677	-23.411	44.541
-4.48424	14.9556	33.1267	127.812		39.8391	62.456	-40.049	7.6656		-33.4397	74.5214	28.7531	73.4582		11.6402	13.351	-22.934	44.4536
-3.60505	15.0556	32.509	127.881		38.9639	62.1288	-39.0069	7.52799		-32.949	74.9316	28.3247	73.3193		10.8823	13.7302	-22.4802	44.3327
-2.7479	15.1769	31.905	127.891		38.0948	61.8115	-37.9742	7.3931		-32.4668	75.3759	27.9047	73.1719		10.1454	14.1043	-22.0497	44.1777
-1.91276	15.318	31.3145	127.843		37.2323	61.5051	-36.9518	7.26118		-31.9931	75.8518	27.4929	73.0158		9.42972	14.4723	-21.6421	43.9876
-1.09959	15.4794	30.7374	127.738		36.3769	61.2091	-35.9404	7.13224		-31.5277	76.3564	27.0893	72.8512		8.73538	14.8332	-21.2574	43.7625
-0.308351	15.6628	30.1736	127.578		35.5289	60.9239	-34.9407	7.00659		-31.0704	76.8874	26.694	72.6782		8.06253	15.1863	-20.8953	43.5022
0.461034	15.8681	29.623	127.365		34.6887	60.6486	-33.9535	6.88442		-30.6212	77.4407	26.307	72.4963		7.4113	15.5307	-20.5555	43.2077
1.20864	16.0962	29.0855	127.1		33.8568	60.3841	-32.9794	6.7659		-30.1799	78.0138	25.9283	72.3061		6.78178	15.8658	-20.2378	42.8784
1.93456	16.3479	28.5608	126.787		33.0336	60.1302	-32.019	6.65109		-29.7465	78.6031	25.5579	72.1083		6.17404	16.1911	-19.942	42.5158
2.6389	16.6247	28.0488	126.427		32.2195	59.8865	-31.0731	6.54036		-29.3208	79.2053	25.1958	71.903		5.5881	16.506	-19.6677	42.1199
3.32179	16.9265	27.5495	126.025		31.4148	59.6518	-30.1422	6.43353		-28.9028	79.8166	24.8421	71.6906		5.02398	16.8103	-19.4147	41.6927
3.98334	17.2556	27.0625	125.584		30.62	59.4266	-29.2269	6.33114		-28.4924	80.4336	24.4969	71.4719		4.48166	17.1037	-19.1827	41.2351
4.62371	17.6113	26.5879	125.108		29.8354	59.21	-28.3278	6.233		-28.0894	81.0528	24.1601	71.2476		3.96108	17.3864	-18.9712	40.7495
5.24305	17.9966	26.1253	124.6		29.0614	59.0016	-27.4454	6.13941		-27.6938	81.6708	23.8318	71.0184		3.46218	17.6576	-18.7801	40.2375
5.84153	18.4107	25.6747	124.065		28.2983	58.8008	-26.5802	6.05013		-27.3056	82.2836	23.512	70.7851		2.98485	17.9179	-18.6088	39.7008
6.41932	18.8562	25.2358	123.507		27.5465	58.6069	-25.7327	5.96576		-26.9246	82.8881	23.2009	70.549		2.52895	18.1671	-18.457	39.1426
6.97662	19.3334	24.8085	122.932		26.8063	58.4196	-24.9033	5.88594		-26.5508	83.4807	22.8984	70.3107		2.09433	18.4053	-18.3243	38.5654
7.5136	19.8444	24.3926	122.344		26.078	58.2374	-24.0923	5.81081		-26.1842	84.0575	22.6046	70.0718		1.68078	18.6332	-18.2104	37.9723
8.03049	20.3904	23.9878	121.749		25.3619	58.0604	-23.3003	5.74031		-25.8245	84.6155	22.3196	69.8332		1.2881	18.851	-18.1148	37.366
8.5275	20.9716	23.5941	121.151		24.6582	57.8875	-22.5274	5.67469		-25.4718	85.1517	22.0433	69.5961		0.916044	19.0591	-18.037	36.7511
9.00484	21.59	23.2112	120.556		23.9673	57.7182	-21.774	5.61385		-25.126	85.6627	21.7759	69.3618		0.564342	19.2581	-17.9767	36.1297
9.46276	22.2468	22.8389	119.969		23.2894	57.5512	-21.0402	5.55773		-24.7869	86.1458	21.5174	69.1311		0.232702	19.4482	-17.9333	35.5067
9.90147	22.9424	22.4771	119.396		22.6246	57.3863	-20.3265	5.50651		-24.4546	86.5978	21.2678	68.906		-0.0791937	19.6308	-17.9064	34.8855
10.3212	23.6791	22.1254	118.842		21.9733	57.2227	-19.6328	5.45998		-24.1289	87.0166	21.0271	68.6875		-0.371685	19.8058	-17.8955	34.2703
10.7223	24.4568	21.7838	118.312		21.3355	57.0594	-18.9593	5.41824		-23.8098	87.3997	20.7955	68.4767		-0.645135	19.9741	-17.9002	33.6654
11.1049	25.2777	21.452	117.812		20.7115	56.896	-18.3062	5.38126		-23.4971	87.7451	20.5729	68.2753		-0.899926	20.1363	-17.9198	33.075
11.4693	26.1419	21.1298	117.346		20.1014	56.7314	-17.6735	5.3491		-23.1907	88.0511	20.3593	68.0844		-1.13646	20.2934	-17.954	32.5036
11.8158	27.0504	20.817	116.919		19.5053	56.5659	-17.0612	5.32149		-22.8906	88.3155	20.1549	67.9053		-1.35516	20.446	-18.0022	31.9554
12.1446	28.0042	20.5134	116.536		18.9234	56.3981	-16.4694	5.2985		-22.5966	88.5372	19.9595	67.7389		-1.55646	20.5948	-18.0638	31.4348
12.4561	29.0028	20.2187	116.202		18.3556	56.2277	-15.8978	5.28006		-22.3086	88.7148	19.7732	67.5868		-1.74082	20.7406	-18.1383	30.9463
12.7504	30.0484	19.9328	115.92		17.8022	56.0537	-15.3465	5.26619		-22.0264	88.8477	19.596	67.4495		-1.90871	20.8841	-18.2252	30.4943
13.0279	31.1402	19.6555	115.694		17.263	55.8758	-14.8154	5.25648		-21.75	88.9345	19.428	67.3289		-2.06059	21.0258	-18.3239	30.0832
13.2888	32.2788	19.3865	115.528		16.7382	55.6942	-14.3042	5.25125		-21.4792	88.9752	19.269	67.2252		-2.19698	21.1665	-18.4338	29.7167
13.5335	33.4641	19.1256	115.426		16.2278	55.5076	-13.8128	5.24995		-21.2139	88.9703	19.1191	67.1396		-2.31837	21.3069	-18.5544	29.3989
13.7622	34.6955	18.8726	115.389		15.7317	55.3166	-13.341	5.25299		-20.9538	88.9192	18.9782	67.0732		-2.42527	21.4473	-18.6851	29.1344
13.9751	35.9737	18.6273	115.42		15.2499	55.1202	-12.8885	5.25969		-20.6988	88.8224	18.8463	67.026		-2.5182	21.5886	-18.8252	28.926
14.1726	37.2975	18.3894	115.523		14.7823	54.9184	-12.455	5.27		-20.4487	88.6805	18.7234	66.9993		-2.59769	21.7309	-18.9743	28.7777
14.355	38.6663	18.1587	115.696		14.3289	54.7108	-12.0402	5.28385		-20.2034	88.4947	18.6094	66.9929		-2.66426	21.8747	-19.1316	28.6916
14.5225	40.0782	17.9351	115.942		13.8896	54.498	-11.6438	5.30127		-19.9625	88.2657	18.5043	67.0074		-2.71843	22.0203	-19.2966	28.6712
14.6754	41.5334	17.7181	116.263		13.4643	54.2792	-11.2654	5.32172		-19.726	87.9948	18.4079	67.0436		-2.76076	22.1678	-19.4687	28.7189
14.814	43.0297	17.5078	116.656		13.0527	54.055	-10.9045	5.3452		-19.4936	87.684	18.3202	67.1012		-2.79175	22.3179	-19.6473	28.8366
14.9385	44.5662	17.3037	117.124		12.6549	53.826	-10.5608	5.37124		-19.265	87.335	18.2412	67.1798		-2.81195	22.4704	-19.8316	29.0264
15.0493	46.1405	17.1057	117.663		12.2706	53.5913	-10.2339	5.39961		-19.04	86.9492	18.1706	67.2797		-2.82189	22.6253	-20.0212	29.2893
15.1467	47.7509	16.9135	118.274		11.8996	53.3511	-9.92326	5.43033		-18.8183	86.5294	18.1085	67.4007		-2.82208	22.7828	-20.2153	29.6264
15.2308	49.3954	16.7269	118.954		11.5417	53.1064	-9.62841	5.4629		-18.5997	86.0776	18.0546	67.5421		-2.81304	22.9423	-20.4133	30.0385
15.302	51.0704	16.5457	119.701		11.1968	52.8573	-9.34886	5.49689		-18.384	85.5962	18.0089	67.7037		-2.79529	23.1038	-20.6146	30.5256
15.3605	52.7743	16.3696	120.513		10.8646	52.6037	-9.0841	5.53212		-18.1707	85.0876	17.9712	67.8845		-2.76932	23.2674	-20.8185	31.0871
15.4066	54.5038	16.1983	121.386		10.5448	52.3456	-8.83361	5.56834		-17.9596	84.5546	17.9414	68.084		-2.73563	23.4321	-21.0244	31.7225
15.4405	56.2565	16.0317	122.318		10.2373	52.0842	-8.59684	5.60489		-17.7505	84.0006	17.9193	68.3012		-2.69472	23.597	-21.2317	32.4297
15.4626	58.0276	15.8694	123.303		9.94166	51.8197	-8.37326	5.64172		-17.543	83.4279	17.9047	68.5355		-2.64704	23.7627	-21.4396	33.2078
15.4731	59.8157	15.7112	124.339		9.65773	51.5521	-8.1623	5.67835		-17.3367	82.8399	17.8976	68.7859		-2.59307	23.9275	-21.6477	34.0541
15.4721	61.6155	15.5569	125.419		9.38518	51.2822	-7.9634	5.71449		-17.1314	82.2386	17.8976	69.0509		-2.53325	24.0915	-21.8551	34.9659
15.4601	63.4242	15.4062	126.539		9.12373	51.0101	-7.776	5.74952		-16.9267	81.6278	17.9046	69.3295		-2.46803	24.2538	-22.0613	35.9401
15.4372	65.2372	15.2589	127.694		8.87305	50.7368	-7.59951	5.78316		-16.7222	81.0102	17.9184	69.6197		-2.39782	24.4131	-22.2656	36.9731
15.4036	67.0508	15.1146	128.879		8.63285	50.4619	-7.43336	5.8152		-16.5177	80.3893	17.9388	69.9207		-2.32305	24.5694	-22.4674	38.0608
15.3596	68.8605	14.9732	130.087		8.4028	50.1861	-7.27699	5.8449		-16.3128	79.7672	17.9656	70.2314		-2.2441	24.7211	-22.6661	39.1984
15.3055	70.6621	14.8343	131.313		8.18258	49.9097	-7.12981	5.87164		-16.1071	79.1472	17.9985	70.55		-2.16136	24.867	-22.8609	40.3811
15.2414	72.4528	14.6977	132.551		7.97185	49.6336	-6.99124	5.89563		-15.9003	78.5323	18.0373	70.8751		-2.07519	25.007	-23.0515	41.6041
15.1677	74.2251	14.5631	133.795		7.77028	49.3573	-6.86073	5.91612		-15.6919	77.9253	18.0818	71.2048		-1.98594	25.1397	-23.237	42.8608
15.0844	75.9774	14.4302	135.037		7.57754	49.0818	-6.73771	5.9326		-15.4817	77.3292	18.1316	71.5378		-1.89395	25.2638	-23.4169	44.1458
14.992	77.7045	14.2989	136.273		7.39327	48.8075	-6.62162	5.94486		-15.2693	76.7458	18.1867	71.8725		-1.79955	25.378	-23.5906	45.4525
14.8905	79.4017	14.1688	137.496		7.21714	48.534	-6.51191	5.95231		-15.0544	76.178	18.2466	72.2076		-1.70302	25.4824	-23.7575	46.7748
14.7802	81.0655	14.0396	138.701		7.04879	48.2622	-6.40804	5.95466		-14.8365	75.6285	18.3111	72.5411		-1.60467	25.5751	-23.9171	48.1054
14.6614	82.6901	13.9111	139.88		6.88789	47.9917	-6.30948	5.95156		-14.6154	75.0988	18.38	72.8719		-1.50477	25.6551	-24.0688	49.4378
14.5343	84.2728	13.783	141.028		6.73409	47.723	-6.21572	5.94273		-14.3907	74.5913	18.4529	73.1984		-1.40357	25.7213	-24.2121	50.7647
14.399	85.8088	13.655	142.139		6.58704	47.456	-6.12625	5.92765		-14.1621	74.1077	18.5297	73.5192		-1.30132	25.773	-24.3464	52.0793
14.2558	87.2943	13.527	143.208		6.4464	47.1906	-6.04057	5.90623		-13.9292	73.65	18.6099	73.8333		-1.19825	25.809	-24.4712	53.3736
14.1049	88.7261	13.3985	144.23		6.31184	46.9268	-5.95821	5.87806		-13.6918	73.2195	18.6933	74.1391		-1.09457	25.8291	-24.586	54.6409
13.9465	90.0994	13.2693	145.199		6.18302	46.6653	-5.87871	5.84289		-13.4495	72.8178	18.7797	74.4356		-0.990486	25.8318	-24.6904	55.8739
13.7809	91.4121	13.1393	146.111		6.0596	46.4048	-5.80162	5.80032		-13.202	72.4464	18.8686	74.7215		-0.886182	25.8165	-24.7839	57.0651
13.6083	92.6598	13.0081	146.962		5.94127	46.1462	-5.72651	5.75056		-12.9491	72.1056	18.9599	74.9961		-0.781836	25.7827	-24.8662	58.2075
13.4288	93.8407	12.8754	147.748		5.82769	45.8885	-5.65298	5.69316		-12.6905	71.797	19.0531	75.2584		-0.677609	25.7294	-24.9366	59.294
13.2428	94.9517	12.7411	148.464		5.71857	45.6318	-5.58063	5.62811		-12.426	71.521	19.1481	75.508		-0.573652	25.6565	-24.995	60.3181
13.0504	95.9907	12.6049	149.109		5.61358	45.376	-5.50908	5.55534		-12.1553	71.2778	19.2445	75.7436		-0.470107	25.5629	-25.041	61.2735
12.8518	96.9554	12.4665	149.679		5.51244	45.1204	-5.43799	5.47493		-11.8782	71.0684	19.3419	75.9651		-0.367101	25.4486	-25.0742	62.1537
12.6474	97.8442	12.3258	150.171		5.41485	44.8653	-5.36702	5.38668		-11.5946	70.8925	19.4402	76.172		-0.264756	25.3137	-25.0943	62.953
12.4372	98.6559	12.1825	150.585		5.32052	44.6098	-5.29586	5.29087		-11.3043	70.7504	19.5389	76.3641		-0.16318	25.1572	-25.101	63.6661
12.2216	99.3885	12.0364	150.919		5.22919	44.3534	-5.2242	5.18749		-11.0071	70.6414	19.6378	76.541		-0.0624773	24.9802	-25.0942	64.2876
12.0008	100.043	11.8872	151.171		5.14059	44.0959	-5.15179	5.0767		-10.703	70.5658	19.7367	76.703		0.0372598	24.7817	-25.0736	64.8133
11.775	100.617	11.7349	151.342		5.05447	43.8366	-5.07837	4.95861		-10.3919	70.5224	19.8351	76.8503		0.135944	24.5627	-25.039	65.2388
11.5445	101.112	11.5792	151.431		4.97058	43.5754	-5.00371	4.83368		-10.0736	70.5108	19.9328	76.9829		0.233495	24.3227	-24.9903	65.5609
11.3094	101.527	11.42	151.439		4.88869	43.312	-4.92759	4.70198		-9.74812	70.5304	20.0295	77.1013		0.32984	24.0624	-24.9274	65.7757
11.0701	101.864	11.2571	151.366		4.80858	43.0458	-4.84984	4.56389		-9.41552	70.5807	20.125	77.206		0.424909	23.7821	-24.8502	65.8813
10.8268	102.123	11.0903	151.215		4.73005	42.7757	-4.77028	4.41981		-9.07578	70.6602	20.2189	77.2973		0.518637	23.4826	-24.7586	65.875
10.5798	102.306	10.9196	150.986		4.65288	42.5021	-4.68877	4.27037		-8.72896	70.768	20.311	77.3765		0.610967	23.1643	-24.6527	65.7556
10.3292	102.415	10.7447	150.683		4.5769	42.2247	-4.60518	4.11616		-8.37513	70.9032	20.4009	77.4441		0.70184	22.8278	-24.5325	65.5234
10.0755	102.451	10.5657	150.307		4.50193	41.9424	-4.51941	3.95746		-8.0144	71.0638	20.4886	77.5012		0.791204	22.4745	-24.398	65.1771
9.81871	102.418	10.3824	149.861		4.42781	41.6554	-4.43137	3.79484		-7.64691	71.2486	20.5736	77.5487		0.879008	22.105	-24.2493	64.7181
9.55927	102.318	10.1947	149.349		4.35439	41.3634	-4.34099	3.62889		-7.27284	71.4565	20.6557	77.5878		0.965203	21.7202	-24.0866	64.1465
9.2974	102.154	10.0027	148.776		4.28153	41.0653	-4.24823	3.46035		-6.89238	71.6862	20.7348	77.6202		1.04974	21.321	-23.91	63.4646
9.03338	101.928	9.80621	148.142		4.2091	40.7618	-4.15306	3.28965		-6.50578	71.9357	20.8105	77.6464		1.13258	20.9093	-23.7197	62.6743
8.76747	101.647	9.60527	147.455		4.13699	40.4524	-4.05547	3.1174		-6.11328	72.2034	20.8827	77.668		1.21368	20.4856	-23.5159	61.7785
8.49997	101.312	9.39989	146.717		4.0651	40.1366	-3.95546	2.94461		-5.71518	72.4878	20.9511	77.6861		1.29298	20.0516	-23.299	60.7812
8.23114	100.928	9.19006	145.933		3.99334	39.8145	-3.85307	2.77201		-5.31181	72.7878	21.0155	77.7023		1.37045	19.6081	-23.0691	59.6858
7.96128	100.499	8.97584	145.107		3.92162	39.4868	-3.74832	2.60003		-4.9035	73.1011	21.0757	77.7184		1.44604	19.1565	-22.8267	58.4974
7.69067	100.03	8.75728	144.245		3.84989	39.1532	-3.64129	2.42985		-4.49065	73.4268	21.1316	77.7354		1.51971	18.6989	-22.5721	57.2211
7.41959	99.5253	8.53444	143.35		3.77809	38.8136	-3.53203	2.26202		-4.07364	73.7627	21.1829	77.7548		1.59141	18.2359	-22.3057	55.862
7.14833	98.9907	8.30743	142.428		3.70617	38.4683	-3.42063	2.0974		-3.65291	74.1075	21.2295	77.7782		1.6611	17.7697	-22.0278	54.4273
6.87718	98.4301	8.07635	141.485		3.6341	38.1177	-3.3072	1.93644		-3.22891	74.4593	21.2713	77.8063		1.72873	17.3014	-21.739	52.9223
6.60642	97.849	7.84135	140.524		3.56186	37.7619	-3.19184	1.78001		-2.80212	74.8169	21.308	77.8419		1.79427	16.8322	-21.4397	51.3544
6.33634	97.2522	7.60255	139.55		3.48942	37.402	-3.07467	1.62949		-2.37304	75.1789	21.3396	77.8852		1.85765	16.3638	-21.1303	49.731
6.06722	96.6449	7.36014	138.566		3.41679	37.0377	-2.95582	1.48486		-1.94217	75.5442	21.3659	77.9378		1.91884	15.8975	-20.8115	48.0589
5.79934	96.0313	7.11431	137.58		3.34396	36.6701	-2.83544	1.34688		-1.51006	75.9109	21.3868	78.0007		1.97778	15.4346	-20.4837	46.3465
5.533	95.4177	6.86524	136.594		3.27096	36.2997	-2.71368	1.21645		-1.07726	76.2773	21.4022	78.0752		2.03444	14.9764	-20.1475	44.6011
5.26845	94.8084	6.61317	135.612		3.1978	35.9271	-2.5907	1.09399		-0.644336	76.6429	21.412	78.163		2.08875	14.5244	-19.8035	42.8313
5.00597	94.2088	6.35834	134.638		3.12451	35.5535	-2.46666	0.980195		-0.211859	77.006	21.4162	78.2642		2.14069	14.0796	-19.4522	41.0449
4.74584	93.6228	6.101	133.676		3.05112	35.1795	-2.34174	0.875635		0.219576	77.3653	21.4146	78.3799		2.19019	13.6431	-19.0942	39.2507
4.48831	93.0557	5.84141	132.729		2.97768	34.806	-2.2161	0.780828		0.649375	77.7203	21.4072	78.5107		2.2372	13.2165	-18.7302	37.456
4.23365	92.5116	5.57987	131.801		2.90422	34.4344	-2.08994	0.696035		1.07693	78.0694	21.3939	78.6575		2.2817	12.8007	-18.3607	35.6698
3.9821	91.9941	5.31668	130.894		2.83081	34.065	-1.96342	0.622087		1.50165	78.412	21.3748	78.821		2.32362	12.3969	-17.9864	33.8995
3.73391	91.5078	5.05214	130.01		2.75749	33.6998	-1.83675	0.559101		1.9229	78.7471	21.3497	79.0011		2.36293	12.0052	-17.608	32.1533
3.48933	91.0559	4.78658	129.152		2.68432	33.3393	-1.7101	0.507264		2.3401	79.074	21.3187	79.1988		2.39958	11.6275	-17.226	30.4392
3.24857	90.6427	4.52034	128.322		2.61137	32.9846	-1.58366	0.46701		2.75263	79.3914	21.2818	79.4137		2.43353	11.2636	-16.841	28.7643

## Sheet: Figure 2
Panel A				Panel B				Panel C
bin centers	bimodal	unimodal		bin centers	bimodal	unimodal		x-data	y-data
-1.5	0	0		-1.5	0	0		1.07588	0.0630907
-1.4	0	0		-1.4	0	0		0.535306	0.0706111
-1.3	0	0		-1.3	0	0		0.470467	-0.119322
-1.2	0	0		-1.2	0	0		0.411285	0.101553
-1.1	0	0		-1.1	0	0		0.205572	-0.398507
-1	0	0		-1	0	0		0.185775	0.0879267
-0.9	0	0		-0.9	0	0		0.827837	-0.0433572
-0.8	0	0		-0.8	0	0		0.208003	0.198687
-0.7	0	0		-0.7	0	0		0.348946	0.191983
-0.6	0	0		-0.6	0	0		0.3012	-0.169624
-0.5	0	0		-0.5	0	0		0.46746	0.311202
-0.4	0	0		-0.4	1	0		0.187876	0.207859
-0.3	0	0		-0.3	2	1		0.396159	0.49058
-0.2	0	0		-0.2	5	1		0.537131	0.0262044
-0.1	0	0		-0.1	10	3		0.293234	-0.125401
0	0	0		0	6	3		0.425278	0.0403942
0.1	2	3		0.1	6	5		0.438636	0.201357
0.2	11	5		0.2	8	1		0.396066	0.184357
0.3	10	3		0.3	3	1		0.350281	-0.102541
0.4	8	1		0.4	0	1		0.387432	-0.0713736
0.5	7	4		0.5	1	1		0.26489	0.26009
0.6	0	0		0.6	0	0		0.516616	-0.112829
0.7	2	0		0.7	0	0		0.348504	-0.0697229
0.8	1	0		0.8	1	0		0.186943	-0.156168
0.9	0	1		0.9	0	0		0.17417	0.0729876
1	1	0		1	0	0		0.15384	-0.0109155
1.1	1	0		1.1	0	0		0.173567	0.250125
1.2	0	0		1.2	0	0		0.334654	0.238615
1.3	0	0		1.3	0	0		0.13103	-0.031936
1.4	0	0		1.4	0	0		1.02373	0.20787
1.5	0	0		1.5	0	0		0.477449	-0.272535
								0.281499	-0.265757
								0.357588	0.0651789
								0.147292	-0.0347512
								0.30729	-0.228846
								0.323837	-0.193341
								0.457644	-0.0556115
								0.163472	-0.0878287
								0.152906	-0.234651
								0.748868	0.817077
								0.694521	-0.076908
								0.258663	-0.0646004
								0.224523	0.211879
								0.400034	-0.0488055
								0.262385	0.0333065
								0.321132	0.485136
								0.451213	0.141759
								0.23423	-0.313512
								0.118115	0.215717
								0.2506	0.279572
								0.532679	0.096365
								0.160322	0.0802271
								0.24757	0.353105
								0.465131	-0.0598423
								0.165261	0.0655411
								0.129183	-0.0734532
								0.863382	-0.203324
								0.463679	-0.000217091
								0.107345	-0.0653273
								0.180373	0.0576223

## Sheet: Figure 3
Panel A														Panel B		Panel C
Purkinje cell 1							Purkinje cell 2							x-data	y-data	x-data	y-data
Left			Right				Left			Right				0.834994	0.640091	0.834994	0.438665
total head velocity	active head velocity	firing rate	total head velocity	active head velocity	firing rate		total head velocity	active head velocity	firing rate	total head velocity	active head velocity	firing rate		0.69187	0.677357	0.69187	0.0910457
-85.329	-10.075	171.361	-79.322	-6.729	139.647		36.45	-39.39	28.292	58.43	-15.514	-30.054		0.635231	0.544411	0.635231	0.298794
-85.399	-10.11	171.342	-79.573	-6.938	139.295		36.571	-39.223	28.224	58.594	-15.523	-30.041		0.313485	0.316827	0.313485	0.140115
-85.467	-10.142	171.314	-79.814	-7.143	138.951		36.687	-39.053	28.162	58.757	-15.523	-30.03		0.158042	0.114823	0.158042	0.125146
-85.532	-10.173	171.276	-80.047	-7.343	138.615		36.798	-38.879	28.106	58.918	-15.515	-30.021		0.356802	0.176929	0.356802	0.0738822
-85.596	-10.202	171.229	-80.27	-7.539	138.286		36.905	-38.703	28.057	59.078	-15.498	-30.014		0.112152	0.128261	0.112152	0.0607451
-85.657	-10.229	171.174	-80.485	-7.73	137.965		37.007	-38.523	28.013	59.236	-15.473	-30.009		0.232437	0.358525	0.232437	0.307388
-85.717	-10.254	171.109	-80.691	-7.916	137.65		37.104	-38.34	27.975	59.392	-15.44	-30.005		0.219657	0.23769	0.219657	0.208645
-85.774	-10.278	171.036	-80.889	-8.098	137.343		37.196	-38.155	27.944	59.547	-15.399	-30.004		0.90333	0.732493	0.90333	0.130919
-85.829	-10.299	170.955	-81.078	-8.276	137.042		37.284	-37.967	27.918	59.701	-15.35	-30.005		0.103877	0.123699	0.103877	0.0768138
-85.882	-10.319	170.865	-81.258	-8.449	136.748		37.367	-37.777	27.898	59.852	-15.295	-30.007		0.0956768	0.164923	0.0956768	0.0227176
-85.933	-10.338	170.767	-81.431	-8.618	136.46		37.445	-37.585	27.883	60.003	-15.232	-30.011		0.177347	0.155933	0.177347	0.0696069
-85.982	-10.354	170.661	-81.596	-8.783	136.178		37.519	-37.391	27.874	60.151	-15.162	-30.016		0.167328	0.131698	0.167328	0.0525901
-86.029	-10.37	170.547	-81.752	-8.944	135.902		37.588	-37.195	27.871	60.298	-15.085	-30.024		0.0984983	0.0777913	0.0984983	0.179211
-86.074	-10.383	170.426	-81.901	-9.102	135.632		37.652	-36.996	27.873	60.444	-15.003	-30.032		0.115595	0.113215	0.115595	0.0263955
-86.117	-10.396	170.297	-82.043	-9.255	135.367		37.712	-36.797	27.88	60.588	-14.913	-30.042		0.24332	0.412844	0.24332	0.0570112
-86.158	-10.406	170.161	-82.177	-9.405	135.108		37.767	-36.596	27.893	60.73	-14.819	-30.054		0.0968794	0.0593406	0.0968794	0.0193062
-86.197	-10.416	170.017	-82.303	-9.551	134.854		37.818	-36.393	27.911	60.871	-14.718	-30.067		0.137015	0.177022	0.137015	0.209175
-86.234	-10.424	169.866	-82.422	-9.694	134.605		37.863	-36.189	27.935	61.01	-14.612	-30.081		0.524129	0.446453	0.524129	0.0729032
-86.269	-10.431	169.708	-82.534	-9.833	134.36		37.905	-35.985	27.963	61.148	-14.5	-30.097		0.555992	0.369962	0.555992	0.0694809
-86.302	-10.436	169.544	-82.639	-9.969	134.12		37.942	-35.779	27.996	61.285	-14.384	-30.114		0.434613	0.0716359	0.434613	0.136138
-86.333	-10.441	169.373	-82.738	-10.101	133.885		37.974	-35.573	28.034	61.419	-14.263	-30.132		0.658858	0.879365	0.658858	0.159914
-86.362	-10.444	169.195	-82.829	-10.231	133.653		38.002	-35.366	28.078	61.552	-14.137	-30.151		0.204131	0.00859619	0.204131	0.0268766
-86.39	-10.446	169.011	-82.914	-10.357	133.425		38.025	-35.158	28.126	61.684	-14.007	-30.171		0.334382	0.4004	0.334382	0.0925438
-86.415	-10.448	168.821	-82.993	-10.48	133.202		38.044	-34.95	28.178	61.814	-13.873	-30.192		0.389622	0.329842	0.389622	0.164442
-86.438	-10.448	168.624	-83.065	-10.601	132.981		38.058	-34.742	28.236	61.943	-13.735	-30.215		0.466139	0.54156	0.466139	0.213537
-86.46	-10.447	168.422	-83.131	-10.719	132.764		38.068	-34.535	28.298	62.07	-13.593	-30.238		0.189811	0.288729	0.189811	0.0772249
-86.549	-10.484	168.206	-83.45	-11.05	132.182		38.193	-34.173	28.291	62.359	-13.477	-30.244		0.338562	0.252075	0.338562	0.141641
-86.632	-10.516	167.965	-83.745	-11.37	131.618		38.305	-33.806	28.302	62.644	-13.34	-30.256		0.151651	0.0621263	0.151651	0.0927777
-86.71	-10.544	167.701	-84.017	-11.677	131.072		38.402	-33.432	28.329	62.924	-13.183	-30.272		0.448564	0.745861	0.448564	0.150975
-86.781	-10.567	167.414	-84.265	-11.973	130.543		38.485	-33.054	28.373	63.2	-13.008	-30.293		0.205726	0.156487	0.205726	0.0136074
-86.846	-10.586	167.105	-84.491	-12.257	130.03		38.555	-32.67	28.432	63.471	-12.814	-30.318		0.129295	0.231559	0.129295	0.286953
-86.905	-10.601	166.774	-84.694	-12.531	129.532		38.611	-32.283	28.508	63.737	-12.603	-30.347
-86.958	-10.611	166.422	-84.876	-12.795	129.049		38.653	-31.892	28.598	63.999	-12.376	-30.38
-87.006	-10.618	166.049	-85.037	-13.048	128.58		38.682	-31.499	28.704	64.256	-12.133	-30.417
-87.047	-10.622	165.656	-85.177	-13.291	128.124		38.697	-31.103	28.825	64.508	-11.876	-30.458
-87.083	-10.622	165.244	-85.297	-13.525	127.68		38.698	-30.706	28.96	64.756	-11.606	-30.502
-87.113	-10.619	164.813	-85.398	-13.75	127.247		38.686	-30.307	29.11	64.999	-11.323	-30.549
-87.137	-10.613	164.364	-85.48	-13.966	126.825		38.66	-29.908	29.273	65.238	-11.029	-30.598
-87.155	-10.605	163.898	-85.543	-14.174	126.413		38.621	-29.509	29.45	65.472	-10.724	-30.651
-87.168	-10.593	163.414	-85.588	-14.374	126.01		38.569	-29.111	29.641	65.701	-10.41	-30.706
-87.175	-10.58	162.914	-85.616	-14.567	125.615		38.503	-28.714	29.845	65.926	-10.086	-30.763
-87.176	-10.564	162.398	-85.626	-14.752	125.227		38.424	-28.319	30.061	66.147	-9.755	-30.823
-87.172	-10.546	161.867	-85.621	-14.93	124.846		38.332	-27.926	30.29	66.363	-9.417	-30.884
-87.163	-10.526	161.321	-85.599	-15.102	124.471		38.227	-27.537	30.531	66.574	-9.073	-30.947
-87.148	-10.505	160.762	-85.562	-15.267	124.102		38.109	-27.151	30.784	66.781	-8.724	-31.012
-87.127	-10.482	160.189	-85.51	-15.427	123.736		37.978	-26.769	31.049	66.984	-8.37	-31.077
-87.102	-10.458	159.603	-85.444	-15.581	123.374		37.834	-26.392	31.325	67.182	-8.014	-31.144
-87.071	-10.433	159.005	-85.364	-15.73	123.014		37.677	-26.02	31.612	67.376	-7.655	-31.211
-87.034	-10.406	158.396	-85.27	-15.874	122.657		37.507	-25.655	31.91	67.565	-7.295	-31.28
-86.993	-10.38	157.775	-85.164	-16.014	122.3		37.325	-25.295	32.219	67.75	-6.934	-31.348
-86.946	-10.352	157.144	-85.046	-16.15	121.944		37.129	-24.943	32.537	67.931	-6.574	-31.417
-86.894	-10.324	156.504	-84.915	-16.282	121.587		36.922	-24.599	32.866	68.107	-6.216	-31.486
-86.837	-10.297	155.854	-84.774	-16.411	121.229		36.701	-24.263	33.205	68.278	-5.859	-31.555
-86.774	-10.269	155.195	-84.622	-16.537	120.869		36.468	-23.936	33.553	68.446	-5.506	-31.623
-86.707	-10.241	154.529	-84.459	-16.66	120.506		36.222	-23.618	33.911	68.609	-5.157	-31.691
-86.635	-10.214	153.855	-84.287	-16.781	120.14		35.965	-23.311	34.278	68.767	-4.812	-31.758
-86.558	-10.187	153.174	-84.106	-16.901	119.768		35.694	-23.014	34.654	68.922	-4.473	-31.823
-86.476	-10.161	152.487	-83.915	-17.018	119.392		35.412	-22.728	35.04	69.072	-4.14	-31.888
-86.389	-10.137	151.795	-83.717	-17.135	119.01		35.117	-22.454	35.434	69.218	-3.815	-31.951
-86.297	-10.113	151.097	-83.511	-17.251	118.621		34.809	-22.193	35.836	69.359	-3.496	-32.013
-86.2	-10.091	150.394	-83.299	-17.366	118.225		34.49	-21.944	36.248	69.496	-3.186	-32.073
-86.099	-10.07	149.688	-83.079	-17.481	117.82		34.159	-21.708	36.668	69.629	-2.884	-32.13
-85.993	-10.051	148.978	-82.853	-17.597	117.408		33.815	-21.486	37.096	69.758	-2.592	-32.186
-85.882	-10.034	148.264	-82.622	-17.713	116.986		33.46	-21.277	37.533	69.882	-2.31	-32.239
-85.767	-10.018	147.548	-82.386	-17.83	116.555		33.093	-21.083	37.978	70.002	-2.038	-32.289
-85.647	-10.006	146.829	-82.145	-17.948	116.113		32.714	-20.903	38.432	70.118	-1.776	-32.336
-85.522	-9.995	146.108	-81.9	-18.068	115.662		32.323	-20.737	38.893	70.23	-1.526	-32.381
-85.393	-9.988	145.385	-81.651	-18.19	115.2		31.92	-20.586	39.363	70.338	-1.287	-32.422
-85.259	-9.983	144.66	-81.398	-18.315	114.727		31.505	-20.45	39.841	70.441	-1.059	-32.46
-85.121	-9.981	143.934	-81.143	-18.442	114.243		31.079	-20.329	40.328	70.541	-0.844	-32.494
-84.977	-9.983	143.207	-80.886	-18.572	113.747		30.642	-20.223	40.822	70.636	-0.642	-32.524
-84.83	-9.988	142.478	-80.626	-18.706	113.24		30.192	-20.131	41.325	70.727	-0.452	-32.551
-84.677	-9.996	141.749	-80.365	-18.843	112.722		29.732	-20.055	41.835	70.814	-0.275	-32.574
-84.52	-10.008	141.019	-80.102	-18.984	112.191		29.26	-19.993	42.353	70.896	-0.11	-32.592
-84.359	-10.024	140.288	-79.838	-19.129	111.649		28.776	-19.945	42.878	70.975	0.041	-32.607
-84.192	-10.044	139.557	-79.574	-19.279	111.095		28.282	-19.912	43.411	71.05	0.178	-32.617
-84.021	-10.069	138.825	-79.309	-19.433	110.53		27.776	-19.894	43.95	71.12	0.303	-32.623
-83.845	-10.097	138.092	-79.044	-19.592	109.953		27.26	-19.889	44.496	71.186	0.414	-32.625
-83.664	-10.13	137.359	-78.78	-19.756	109.365		26.732	-19.897	45.049	71.249	0.512	-32.622
-83.479	-10.167	136.625	-78.516	-19.925	108.765		26.195	-19.919	45.607	71.307	0.597	-32.615
-83.288	-10.209	135.891	-78.253	-20.099	108.155		25.647	-19.954	46.171	71.361	0.668	-32.603
-83.093	-10.256	135.155	-77.992	-20.279	107.534		25.089	-20.001	46.74	71.411	0.726	-32.587
-82.892	-10.307	134.419	-77.731	-20.465	106.903		24.521	-20.06	47.314	71.457	0.771	-32.566
-82.687	-10.363	133.681	-77.472	-20.656	106.262		23.943	-20.131	47.892	71.499	0.804	-32.541
-82.476	-10.424	132.942	-77.215	-20.853	105.611		23.357	-20.212	48.473	71.536	0.824	-32.511
-82.26	-10.489	132.201	-76.961	-21.056	104.951		22.761	-20.304	49.058	71.569	0.831	-32.477
-82.039	-10.559	131.459	-76.708	-21.265	104.283		22.156	-20.405	49.646	71.597	0.826	-32.439
-81.812	-10.634	130.714	-76.458	-21.48	103.607		21.544	-20.515	50.235	71.621	0.81	-32.396
-81.58	-10.714	129.966	-76.211	-21.702	102.924		20.923	-20.633	50.826	71.64	0.782	-32.349
-81.342	-10.799	129.216	-75.966	-21.929	102.234		20.295	-20.758	51.418	71.655	0.743	-32.298
-81.099	-10.888	128.462	-75.724	-22.163	101.538		19.66	-20.89	52.009	71.664	0.693	-32.243
-80.85	-10.983	127.705	-75.486	-22.403	100.836		19.018	-21.028	52.601	71.668	0.633	-32.184
-80.595	-11.082	126.945	-75.25	-22.65	100.13		18.369	-21.171	53.191	71.666	0.563	-32.121
-80.334	-11.185	126.18	-75.018	-22.902	99.419		17.715	-21.317	53.779	71.659	0.484	-32.055
-80.066	-11.293	125.411	-74.79	-23.161	98.706		17.055	-21.466	54.365	71.647	0.397	-31.985
-79.793	-11.406	124.638	-74.565	-23.426	97.989		16.391	-21.617	54.948	71.628	0.301	-31.911
-79.513	-11.523	123.86	-74.343	-23.697	97.271		15.722	-21.769	55.528	71.604	0.198	-31.834
-79.227	-11.644	123.077	-74.126	-23.974	96.551		15.049	-21.921	56.105	71.572	0.087	-31.755
-78.934	-11.769	122.29	-73.912	-24.258	95.831		14.373	-22.072	56.676	71.535	-0.029	-31.672
-78.635	-11.899	121.497	-73.701	-24.547	95.111		13.695	-22.221	57.243	71.49	-0.151	-31.587
-78.328	-12.032	120.7	-73.495	-24.841	94.392		13.014	-22.368	57.805	71.438	-0.277	-31.498
-78.015	-12.169	119.897	-73.292	-25.142	93.675		12.331	-22.51	58.361	71.379	-0.408	-31.408
-77.694	-12.309	119.089	-73.093	-25.447	92.96		11.648	-22.648	58.91	71.312	-0.542	-31.315
-77.366	-12.453	118.276	-72.898	-25.758	92.248		10.964	-22.781	59.453	71.237	-0.679	-31.22
-77.03	-12.601	117.458	-72.707	-26.075	91.541		10.281	-22.907	59.988	71.154	-0.818	-31.122
-76.687	-12.751	116.635	-72.519	-26.396	90.838		9.599	-23.026	60.515	71.062	-0.959	-31.023
-76.336	-12.904	115.806	-72.335	-26.722	90.14		8.918	-23.137	61.034	70.961	-1.1	-30.922
-75.976	-13.06	114.973	-72.154	-27.052	89.449		8.24	-23.239	61.544	70.85	-1.242	-30.819
-75.609	-13.218	114.135	-71.977	-27.387	88.765		7.564	-23.331	62.045	70.73	-1.383	-30.715
-75.233	-13.379	113.292	-71.804	-27.726	88.089		6.891	-23.413	62.536	70.6	-1.524	-30.609
-74.849	-13.541	112.445	-71.634	-28.069	87.421		6.223	-23.485	63.017	70.459	-1.664	-30.501
-74.456	-13.705	111.594	-71.467	-28.415	86.763		5.559	-23.544	63.487	70.307	-1.802	-30.392
-74.055	-13.871	110.739	-71.303	-28.765	86.114		4.9	-23.592	63.946	70.144	-1.938	-30.282
-73.644	-14.037	109.88	-71.142	-29.117	85.475		4.246	-23.627	64.393	69.969	-2.071	-30.171
-73.225	-14.205	109.019	-70.984	-29.473	84.848		3.598	-23.648	64.828	69.782	-2.202	-30.059
-72.798	-14.373	108.156	-70.828	-29.83	84.232		2.957	-23.657	65.251	69.582	-2.329	-29.945
-72.361	-14.541	107.29	-70.675	-30.19	83.627		2.323	-23.651	65.661	69.369	-2.452	-29.831
-71.916	-14.709	106.423	-70.525	-30.551	83.035		1.696	-23.632	66.057	69.143	-2.572	-29.716
-71.462	-14.876	105.556	-70.377	-30.914	82.456		1.076	-23.599	66.44	68.902	-2.687	-29.6
-70.999	-15.043	104.688	-70.232	-31.278	81.889		0.465	-23.551	66.808	68.647	-2.798	-29.483
-70.528	-15.209	103.821	-70.088	-31.643	81.336		-0.137	-23.488	67.162	68.376	-2.903	-29.365
-70.048	-15.373	102.955	-69.947	-32.009	80.797		-0.731	-23.411	67.501	68.091	-3.004	-29.246
-69.56	-15.536	102.09	-69.807	-32.374	80.272		-1.315	-23.32	67.825	67.789	-3.099	-29.126
-69.064	-15.696	101.227	-69.669	-32.74	79.76		-1.89	-23.214	68.134	67.471	-3.189	-29.006
-68.56	-15.854	100.368	-69.533	-33.106	79.263		-2.454	-23.094	68.428	67.136	-3.273	-28.884
-68.048	-16.008	99.511	-69.399	-33.471	78.781		-3.009	-22.959	68.706	66.784	-3.351	-28.761
-67.529	-16.16	98.658	-69.265	-33.836	78.313		-3.552	-22.811	68.969	66.416	-3.424	-28.636
-67.002	-16.308	97.81	-69.134	-34.2	77.86		-4.086	-22.649	69.216	66.029	-3.49	-28.511
-66.469	-16.452	96.968	-69.003	-34.562	77.421		-4.608	-22.473	69.448	65.625	-3.55	-28.384
-65.929	-16.591	96.131	-68.873	-34.924	76.997		-5.119	-22.284	69.665	65.203	-3.604	-28.255
-65.382	-16.726	95.3	-68.745	-35.284	76.588		-5.619	-22.083	69.867	64.763	-3.652	-28.124
-64.83	-16.857	94.477	-68.617	-35.643	76.193		-6.108	-21.869	70.054	64.305	-3.694	-27.991
-64.271	-16.982	93.662	-68.49	-36	75.813		-6.586	-21.644	70.226	63.83	-3.729	-27.856
-63.708	-17.102	92.855	-68.364	-36.355	75.448		-7.053	-21.406	70.384	63.336	-3.758	-27.718
-63.139	-17.216	92.057	-68.238	-36.708	75.096		-7.508	-21.158	70.529	62.824	-3.781	-27.578
-62.566	-17.324	91.27	-68.112	-37.059	74.758		-7.952	-20.899	70.659	62.294	-3.799	-27.436
-61.989	-17.427	90.493	-67.987	-37.408	74.434		-8.385	-20.63	70.777	61.746	-3.81	-27.29
-61.408	-17.523	89.727	-67.862	-37.754	74.124		-8.808	-20.351	70.882	61.181	-3.815	-27.142
-60.824	-17.612	88.973	-67.737	-38.098	73.827		-9.219	-20.064	70.974	60.599	-3.815	-26.99
-60.236	-17.695	88.232	-67.613	-38.44	73.542		-9.62	-19.769	71.056	60	-3.81	-26.835
-59.645	-17.771	87.505	-67.488	-38.779	73.27		-10.011	-19.465	71.126	59.384	-3.799	-26.678
-59.051	-17.841	86.791	-67.363	-39.115	73.01		-10.392	-19.155	71.186	58.752	-3.783	-26.517
-58.455	-17.903	86.093	-67.238	-39.448	72.762		-10.763	-18.839	71.236	58.104	-3.763	-26.352
-57.857	-17.958	85.409	-67.113	-39.779	72.525		-11.124	-18.517	71.276	57.441	-3.738	-26.185
-57.257	-18.005	84.741	-66.987	-40.107	72.299		-11.477	-18.19	71.307	56.763	-3.709	-26.014
-56.655	-18.045	84.089	-66.861	-40.432	72.084		-11.82	-17.859	71.33	56.07	-3.676	-25.84
-56.052	-18.078	83.454	-66.734	-40.755	71.879		-12.155	-17.526	71.345	55.364	-3.639	-25.664
-55.447	-18.103	82.836	-66.607	-41.074	71.685		-12.482	-17.189	71.352	54.645	-3.6	-25.484
-54.841	-18.12	82.234	-66.48	-41.391	71.5		-12.801	-16.851	71.352	53.913	-3.557	-25.301
-54.234	-18.13	81.651	-66.351	-41.705	71.324		-13.113	-16.511	71.346	53.169	-3.513	-25.115
-53.626	-18.132	81.085	-66.222	-42.016	71.158		-13.417	-16.171	71.333	52.414	-3.466	-24.927
-53.017	-18.126	80.537	-66.093	-42.324	71		-13.715	-15.831	71.315	51.648	-3.417	-24.736
-52.407	-18.113	80.006	-65.962	-42.63	70.85		-14.007	-15.492	71.291	50.872	-3.368	-24.544
-51.797	-18.092	79.494	-65.831	-42.933	70.709		-14.294	-15.153	71.262	50.087	-3.317	-24.349
-51.186	-18.063	79.001	-65.699	-43.233	70.575		-14.575	-14.816	71.229	49.292	-3.267	-24.153
-50.575	-18.026	78.525	-65.566	-43.531	70.448		-14.851	-14.482	71.191	48.489	-3.216	-23.956
-49.963	-17.982	78.067	-65.432	-43.827	70.328		-15.124	-14.15	71.15	47.679	-3.165	-23.758
-49.35	-17.93	77.628	-65.297	-44.121	70.215		-15.392	-13.821	71.105	46.861	-3.115	-23.559
-48.737	-17.871	77.206	-65.161	-44.412	70.109		-15.657	-13.496	71.056	46.037	-3.067	-23.359
-48.124	-17.804	76.803	-65.024	-44.701	70.008		-15.919	-13.175	71.005	45.207	-3.019	-23.159
-47.51	-17.73	76.416	-64.887	-44.988	69.912		-16.178	-12.858	70.952	44.372	-2.974	-22.959
-46.895	-17.648	76.047	-64.748	-45.274	69.822		-16.434	-12.545	70.896	43.532	-2.93	-22.759
-46.279	-17.56	75.695	-64.608	-45.558	69.737		-16.689	-12.238	70.839	42.689	-2.889	-22.56
-45.663	-17.465	75.36	-64.467	-45.84	69.656		-16.942	-11.936	70.78	41.842	-2.851	-22.362
-45.046	-17.362	75.041	-64.325	-46.122	69.58		-17.194	-11.64	70.72	40.993	-2.816	-22.165
-44.428	-17.254	74.737	-64.182	-46.402	69.508		-17.444	-11.349	70.658	40.142	-2.783	-21.968
-43.808	-17.138	74.449	-64.038	-46.681	69.439		-17.694	-11.065	70.596	39.289	-2.755	-21.774
-43.188	-17.017	74.176	-63.893	-46.959	69.373		-17.943	-10.787	70.533	38.436	-2.73	-21.581
-42.566	-16.889	73.918	-63.747	-47.237	69.31		-18.192	-10.515	70.471	37.583	-2.709	-21.391
-41.944	-16.756	73.674	-63.599	-47.515	69.25		-18.44	-10.25	70.408	36.731	-2.692	-21.202
-41.319	-16.617	73.443	-63.451	-47.792	69.192		-18.689	-9.992	70.345	35.88	-2.679	-21.016
-40.694	-16.473	73.226	-63.302	-48.069	69.137		-18.938	-9.741	70.283	35.032	-2.671	-20.833
-40.066	-16.323	73.023	-63.152	-48.345	69.083		-19.188	-9.496	70.221	34.185	-2.667	-20.653
-39.437	-16.169	72.831	-63.001	-48.622	69.031		-19.438	-9.258	70.16	33.342	-2.669	-20.477
-38.806	-16.011	72.652	-62.849	-48.9	68.98		-19.689	-9.028	70.101	32.503	-2.675	-20.304
-38.174	-15.848	72.486	-62.697	-49.177	68.931		-19.941	-8.804	70.042	31.667	-2.687	-20.134
-37.539	-15.681	72.33	-62.543	-49.455	68.882		-20.194	-8.587	69.984	30.836	-2.703	-19.969
-36.902	-15.51	72.187	-62.389	-49.734	68.834		-20.449	-8.376	69.929	30.01	-2.725	-19.808
-36.263	-15.336	72.054	-62.234	-50.013	68.786		-20.704	-8.173	69.874	29.189	-2.753	-19.652
-35.622	-15.159	71.932	-62.078	-50.292	68.738		-20.961	-7.976	69.822	28.373	-2.785	-19.501
-34.978	-14.98	71.82	-61.921	-50.573	68.691		-21.219	-7.785	69.771	27.563	-2.824	-19.354
-34.332	-14.798	71.719	-61.764	-50.854	68.643		-21.479	-7.601	69.722	26.758	-2.868	-19.213
-33.683	-14.614	71.628	-61.607	-51.136	68.595		-21.741	-7.424	69.675	25.96	-2.917	-19.078
-33.031	-14.428	71.546	-61.449	-51.419	68.547		-22.003	-7.253	69.63	25.168	-2.972	-18.948
-32.376	-14.241	71.474	-61.29	-51.703	68.498		-22.268	-7.088	69.588	24.382	-3.033	-18.824
-31.718	-14.052	71.411	-61.131	-51.988	68.448		-22.533	-6.929	69.548	23.602	-3.099	-18.706
-31.057	-13.862	71.357	-60.972	-52.274	68.397		-22.801	-6.777	69.51	22.829	-3.17	-18.595
-30.393	-13.672	71.311	-60.812	-52.562	68.345		-23.069	-6.63	69.474	22.063	-3.248	-18.489
-29.726	-13.482	71.274	-60.652	-52.85	68.292		-23.339	-6.49	69.441	21.302	-3.33	-18.39
-29.055	-13.292	71.246	-60.492	-53.139	68.237		-23.61	-6.355	69.41	20.548	-3.418	-18.297
-28.382	-13.102	71.225	-60.332	-53.429	68.181		-23.882	-6.226	69.382	19.801	-3.511	-18.211
-27.706	-12.912	71.213	-60.171	-53.72	68.124		-24.155	-6.102	69.356	19.059	-3.61	-18.13
-27.026	-12.724	71.208	-60.011	-54.012	68.064		-24.429	-5.985	69.333	18.324	-3.713	-18.056
-26.344	-12.536	71.211	-59.85	-54.306	68.003		-24.704	-5.872	69.312	17.594	-3.822	-17.988
-25.658	-12.35	71.221	-59.69	-54.6	67.941		-24.979	-5.765	69.294	16.869	-3.935	-17.925
-24.97	-12.166	71.239	-59.529	-54.895	67.876		-25.254	-5.663	69.279	16.15	-4.053	-17.869
-24.279	-11.984	71.263	-59.369	-55.191	67.81		-25.531	-5.566	69.266	15.436	-4.175	-17.818
-23.586	-11.805	71.295	-59.209	-55.487	67.741		-25.807	-5.473	69.256	14.727	-4.302	-17.773
-22.89	-11.627	71.334	-59.049	-55.785	67.671		-26.083	-5.386	69.249	14.021	-4.433	-17.733
-22.191	-11.453	71.379	-58.889	-56.083	67.598		-26.359	-5.303	69.245	13.32	-4.568	-17.697
-21.49	-11.281	71.431	-58.73	-56.382	67.523		-26.636	-5.225	69.244	12.623	-4.706	-17.667
-20.788	-11.113	71.49	-58.571	-56.681	67.447		-26.911	-5.151	69.245	11.93	-4.848	-17.641
-20.083	-10.948	71.556	-58.413	-56.98	67.368		-27.187	-5.082	69.249	11.239	-4.993	-17.62
-19.376	-10.787	71.627	-58.254	-57.28	67.287		-27.462	-5.016	69.257	10.552	-5.141	-17.602
-18.668	-10.629	71.706	-58.097	-57.58	67.204		-27.736	-4.954	69.267	9.868	-5.292	-17.588
-17.959	-10.475	71.79	-57.939	-57.88	67.119		-28.009	-4.896	69.28	9.186	-5.444	-17.577
-17.249	-10.326	71.881	-57.783	-58.18	67.032		-28.281	-4.842	69.296	8.507	-5.599	-17.57
-16.538	-10.181	71.979	-57.626	-58.48	66.943		-28.552	-4.791	69.316	7.83	-5.756	-17.565
-15.826	-10.04	72.082	-57.471	-58.78	66.852		-28.821	-4.744	69.338	7.154	-5.914	-17.563
-15.114	-9.904	72.192	-57.316	-59.079	66.76		-29.089	-4.699	69.363	6.481	-6.074	-17.563
-14.402	-9.772	72.308	-57.161	-59.377	66.665		-29.356	-4.658	69.392	5.809	-6.234	-17.566
-13.69	-9.645	72.431	-57.007	-59.675	66.569		-29.62	-4.619	69.423	5.138	-6.394	-17.57
-12.979	-9.524	72.56	-56.854	-59.971	66.471		-29.883	-4.582	69.458	4.468	-6.555	-17.576
-12.268	-9.407	72.695	-56.701	-60.267	66.371		-30.143	-4.549	69.496	3.799	-6.716	-17.583
-11.558	-9.296	72.836	-56.549	-60.562	66.27		-30.401	-4.517	69.537	3.131	-6.877	-17.592
-10.849	-9.19	72.984	-56.397	-60.855	66.168		-30.657	-4.487	69.582	2.464	-7.037	-17.602
-10.141	-9.089	73.137	-56.246	-61.147	66.065		-30.91	-4.46	69.629	1.796	-7.196	-17.613
-9.435	-8.993	73.297	-56.096	-61.438	65.96		-31.16	-4.433	69.68	1.129	-7.355	-17.625
-8.729	-8.904	73.463	-55.946	-61.727	65.854		-31.407	-4.409	69.734	0.462	-7.512	-17.638
-8.026	-8.819	73.636	-55.797	-62.014	65.747		-31.651	-4.385	69.791	-0.205	-7.668	-17.651
-7.323	-8.74	73.814	-55.649	-62.299	65.639		-31.892	-4.363	69.852	-0.873	-7.822	-17.665
-6.623	-8.667	73.997	-55.5	-62.583	65.531		-32.129	-4.342	69.916	-1.541	-7.975	-17.679
-5.924	-8.6	74.187	-55.353	-62.865	65.421		-32.362	-4.321	69.983	-2.209	-8.125	-17.693
-5.226	-8.538	74.382	-55.206	-63.145	65.311		-32.591	-4.301	70.053	-2.879	-8.274	-17.708
-4.531	-8.481	74.583	-55.059	-63.423	65.201		-32.817	-4.281	70.127	-3.549	-8.42	-17.722
-3.838	-8.431	74.788	-54.913	-63.7	65.09		-33.038	-4.261	70.204	-4.22	-8.564	-17.737
-3.147	-8.386	74.999	-54.767	-63.974	64.979		-33.254	-4.242	70.285	-4.891	-8.705	-17.752
-2.458	-8.347	75.215	-54.622	-64.246	64.867		-33.466	-4.222	70.369	-5.564	-8.843	-17.766
-1.771	-8.313	75.436	-54.477	-64.517	64.756		-33.673	-4.202	70.456	-6.237	-8.979	-17.781
-1.087	-8.285	75.661	-54.332	-64.785	64.644		-33.875	-4.181	70.546	-6.912	-9.111	-17.795
-0.405	-8.262	75.89	-54.188	-65.052	64.533		-34.072	-4.159	70.64	-7.587	-9.241	-17.809
0.275	-8.245	76.123	-54.043	-65.317	64.422		-34.263	-4.137	70.737	-8.263	-9.367	-17.823
0.952	-8.233	76.36	-53.899	-65.581	64.311		-34.449	-4.113	70.838	-8.94	-9.49	-17.837
1.627	-8.227	76.6	-53.755	-65.842	64.2		-34.629	-4.088	70.942	-9.618	-9.61	-17.851
2.3	-8.226	76.844	-53.611	-66.103	64.09		-34.802	-4.061	71.049	-10.296	-9.726	-17.864
2.97	-8.23	77.09	-53.467	-66.362	63.981		-34.97	-4.033	71.16	-10.976	-9.839	-17.878
3.637	-8.239	77.339	-53.323	-66.619	63.872		-35.132	-4.003	71.274	-11.655	-9.948	-17.892
4.302	-8.253	77.591	-53.179	-66.875	63.765		-35.287	-3.97	71.391	-12.336	-10.054	-17.905
4.963	-8.272	77.844	-53.035	-67.131	63.658		-35.436	-3.936	71.512	-13.016	-10.156	-17.919
5.623	-8.296	78.099	-52.89	-67.385	63.553		-35.578	-3.899	71.636	-13.697	-10.255	-17.933
6.279	-8.324	78.355	-52.745	-67.638	63.449		-35.714	-3.859	71.763	-14.378	-10.35	-17.947
6.932	-8.357	78.612	-52.6	-67.891	63.346		-35.843	-3.816	71.894	-15.059	-10.441	-17.962
7.582	-8.394	78.869	-52.454	-68.144	63.245		-35.966	-3.77	72.028	-15.74	-10.529	-17.976
8.229	-8.435	79.126	-52.307	-68.396	63.146		-36.082	-3.721	72.165	-16.421	-10.613	-17.992
8.872	-8.48	79.383	-52.16	-68.649	63.048		-36.191	-3.668	72.306	-17.101	-10.693	-18.007
9.512	-8.529	79.639	-52.012	-68.901	62.952		-36.293	-3.612	72.45	-17.78	-10.77	-18.024
10.148	-8.581	79.893	-51.864	-69.154	62.859		-36.389	-3.552	72.598	-18.458	-10.844	-18.041
10.779	-8.637	80.146	-51.714	-69.408	62.768		-36.478	-3.488	72.748	-19.135	-10.914	-18.058
11.407	-8.697	80.397	-51.563	-69.663	62.679		-36.56	-3.419	72.902	-19.811	-10.98	-18.076
12.029	-8.76	80.645	-51.411	-69.919	62.592		-36.635	-3.346	73.059	-20.486	-11.044	-18.095
12.647	-8.826	80.89	-51.258	-70.176	62.509		-36.704	-3.268	73.22	-21.158	-11.104	-18.115
13.26	-8.895	81.13	-51.104	-70.435	62.428		-36.766	-3.186	73.384	-21.828	-11.161	-18.135
13.868	-8.966	81.367	-50.949	-70.696	62.35		-36.822	-3.098	73.551	-22.496	-11.214	-18.156
14.471	-9.041	81.599	-50.791	-70.96	62.275		-36.872	-3.005	73.721	-23.162	-11.265	-18.178
15.067	-9.117	81.825	-50.633	-71.226	62.204		-36.915	-2.907	73.894	-23.824	-11.313	-18.2
15.658	-9.197	82.046	-50.472	-71.495	62.136		-36.952	-2.803	74.07	-24.483	-11.359	-18.223
16.243	-9.278	82.26	-50.31	-71.768	62.071		-36.983	-2.693	74.249	-25.138	-11.401	-18.247
16.822	-9.362	82.467	-50.146	-72.044	62.011		-37.009	-2.577	74.431	-25.79	-11.442	-18.272
17.394	-9.447	82.667	-49.98	-72.324	61.954		-37.028	-2.454	74.616	-26.437	-11.48	-18.297
17.96	-9.535	82.858	-49.811	-72.608	61.902		-37.042	-2.325	74.804	-27.079	-11.516	-18.323
18.518	-9.624	83.042	-49.641	-72.897	61.853		-37.051	-2.19	74.995	-27.717	-11.55	-18.35
19.07	-9.714	83.216	-49.469	-73.191	61.809		-37.054	-2.047	75.188	-28.349	-11.582	-18.377
19.615	-9.806	83.381	-49.294	-73.489	61.77		-37.053	-1.898	75.384	-28.976	-11.613	-18.405
20.153	-9.899	83.536	-49.116	-73.792	61.736		-37.047	-1.741	75.583	-29.598	-11.642	-18.434
20.683	-9.993	83.681	-48.936	-74.101	61.706		-37.036	-1.576	75.784	-30.213	-11.67	-18.462
21.205	-10.088	83.816	-48.754	-74.414	61.682		-37.021	-1.404	75.988	-30.822	-11.696	-18.492
21.72	-10.183	83.94	-48.568	-74.733	61.663		-37.002	-1.224	76.194	-31.424	-11.722	-18.522
22.227	-10.279	84.052	-48.38	-75.056	61.649		-36.979	-1.035	76.402	-32.019	-11.747	-18.552
22.726	-10.376	84.153	-48.189	-75.385	61.641		-36.953	-0.839	76.613	-32.607	-11.77	-18.582
23.217	-10.473	84.243	-47.995	-75.719	61.639		-36.924	-0.633	76.825	-33.188	-11.794	-18.613
23.699	-10.57	84.32	-47.798	-76.058	61.643		-36.892	-0.419	77.04	-33.761	-11.816	-18.643
24.173	-10.668	84.385	-47.597	-76.401	61.653		-36.857	-0.196	77.256	-34.326	-11.839	-18.674
24.64	-10.765	84.438	-47.394	-76.749	61.67		-36.821	0.036	77.474	-34.882	-11.86	-18.705
25.097	-10.862	84.479	-47.186	-77.101	61.693		-36.782	0.277	77.694	-35.431	-11.882	-18.735
25.547	-10.959	84.506	-46.976	-77.458	61.723		-36.742	0.528	77.916	-35.97	-11.904	-18.766
25.988	-11.055	84.521	-46.761	-77.818	61.76		-36.701	0.788	78.138	-36.501	-11.925	-18.796
26.421	-11.15	84.523	-46.544	-78.181	61.803		-36.659	1.057	78.363	-37.023	-11.947	-18.825
26.846	-11.245	84.512	-46.322	-78.548	61.854		-36.616	1.336	78.588	-37.536	-11.968	-18.854
27.263	-11.339	84.488	-46.096	-78.918	61.912		-36.574	1.624	78.815	-38.04	-11.99	-18.883
27.671	-11.432	84.451	-45.867	-79.289	61.978		-36.533	1.921	79.042	-38.534	-12.012	-18.91
28.072	-11.525	84.401	-45.633	-79.663	62.051		-36.492	2.228	79.271	-39.02	-12.035	-18.937
28.466	-11.616	84.339	-45.395	-80.038	62.131		-36.453	2.543	79.5	-39.495	-12.058	-18.963
28.852	-11.705	84.263	-45.153	-80.414	62.22		-36.415	2.868	79.73	-39.961	-12.081	-18.987
29.23	-11.794	84.174	-44.907	-80.79	62.316		-36.38	3.201	79.96	-40.418	-12.105	-19.01
29.602	-11.881	84.073	-44.657	-81.165	62.42		-36.348	3.542	80.19	-40.864	-12.129	-19.032
29.966	-11.967	83.96	-44.402	-81.54	62.532		-36.318	3.892	80.421	-41.302	-12.154	-19.052
30.324	-12.051	83.834	-44.143	-81.913	62.652		-36.292	4.25	80.651	-41.729	-12.18	-19.071
30.676	-12.134	83.695	-43.879	-82.283	62.78		-36.27	4.615	80.882	-42.147	-12.207	-19.088
31.022	-12.215	83.545	-43.611	-82.651	62.916		-36.252	4.988	81.112	-42.556	-12.234	-19.103
31.362	-12.294	83.383	-43.339	-83.015	63.061		-36.238	5.368	81.342	-42.955	-12.262	-19.116
31.696	-12.371	83.21	-43.062	-83.373	63.213		-36.23	5.754	81.571	-43.344	-12.29	-19.127
32.026	-12.447	83.026	-42.78	-83.727	63.374		-36.226	6.147	81.799	-43.724	-12.32	-19.136
32.351	-12.52	82.83	-42.494	-84.074	63.544		-36.228	6.545	82.026	-44.095	-12.35	-19.142
32.671	-12.592	82.624	-42.204	-84.414	63.721		-36.236	6.949	82.252	-44.457	-12.381	-19.146
32.988	-12.661	82.409	-41.909	-84.745	63.907		-36.25	7.357	82.477	-44.809	-12.413	-19.148
33.301	-12.729	82.183	-41.609	-85.067	64.101		-36.271	7.77	82.7	-45.153	-12.445	-19.147
33.611	-12.794	81.948	-41.305	-85.38	64.304		-36.298	8.186	82.922	-45.488	-12.478	-19.144
33.917	-12.858	81.704	-40.996	-85.681	64.515		-36.332	8.606	83.142	-45.815	-12.512	-19.138
34.222	-12.919	81.452	-40.683	-85.971	64.734		-36.374	9.028	83.36	-46.133	-12.547	-19.129
34.524	-12.978	81.192	-40.365	-86.248	64.961		-36.423	9.451	83.576	-46.444	-12.583	-19.117
34.825	-13.035	80.924	-40.043	-86.512	65.197		-36.479	9.876	83.789	-46.746	-12.619	-19.103
35.124	-13.089	80.649	-39.717	-86.762	65.441		-36.544	10.301	84.001	-47.041	-12.656	-19.086
35.422	-13.141	80.368	-39.386	-86.996	65.693		-36.616	10.726	84.21	-47.328	-12.693	-19.066
35.719	-13.192	80.081	-39.051	-87.214	65.953		-36.697	11.15	84.417	-47.609	-12.731	-19.043
36.016	-13.239	79.788	-38.712	-87.416	66.222		-36.786	11.572	84.621	-47.882	-12.77	-19.017
36.312	-13.285	79.49	-38.369	-87.6	66.498		-36.884	11.991	84.822	-48.149	-12.809	-18.988
36.609	-13.328	79.188	-38.021	-87.765	66.782		-36.99	12.406	85.02	-48.41	-12.848	-18.957
36.906	-13.369	78.882	-37.67	-87.911	67.074		-37.106	12.818	85.216	-48.665	-12.888	-18.923
37.203	-13.408	78.572	-37.315	-88.038	67.373		-37.23	13.223	85.409	-48.915	-12.928	-18.885
37.501	-13.444	78.26	-36.956	-88.143	67.681		-37.364	13.623	85.598	-49.16	-12.968	-18.846
37.801	-13.478	77.944	-36.593	-88.227	67.996		-37.507	14.016	85.784	-49.399	-13.008	-18.803
38.101	-13.51	77.627	-36.226	-88.29	68.318		-37.66	14.401	85.967	-49.635	-13.048	-18.758
38.403	-13.54	77.307	-35.856	-88.329	68.647		-37.822	14.777	86.147	-49.866	-13.088	-18.71
38.706	-13.568	76.987	-35.483	-88.346	68.984		-37.993	15.143	86.323	-50.093	-13.128	-18.659
39.012	-13.594	76.665	-35.106	-88.339	69.328		-38.174	15.5	86.496	-50.317	-13.168	-18.606
39.319	-13.617	76.342	-34.726	-88.309	69.678		-38.365	15.846	86.665	-50.537	-13.207	-18.55
39.628	-13.638	76.02	-34.343	-88.253	70.036		-38.565	16.179	86.831	-50.755	-13.246	-18.492
39.939	-13.658	75.697	-33.957	-88.174	70.4		-38.775	16.501	86.993	-50.97	-13.285	-18.432
40.252	-13.675	75.375	-33.568	-88.069	70.77		-38.995	16.809	87.151	-51.183	-13.323	-18.369
40.568	-13.691	75.054	-33.177	-87.938	71.147		-39.225	17.103	87.306	-51.394	-13.36	-18.304
40.886	-13.705	74.734	-32.782	-87.782	71.529		-39.464	17.382	87.457	-51.603	-13.397	-18.238
41.206	-13.717	74.415	-32.386	-87.6	71.918		-39.713	17.646	87.604	-51.812	-13.433	-18.169
41.529	-13.727	74.099	-31.987	-87.393	72.312		-39.972	17.895	87.748	-52.019	-13.467	-18.098
41.854	-13.735	73.784	-31.585	-87.159	72.712		-40.24	18.126	87.888	-52.225	-13.501	-18.026
42.182	-13.742	73.471	-31.18	-86.899	73.116		-40.518	18.341	88.024	-52.432	-13.534	-17.952
42.512	-13.747	73.161	-30.772	-86.612	73.526		-40.806	18.538	88.156	-52.638	-13.565	-17.877
42.845	-13.75	72.854	-30.36	-86.3	73.94		-41.103	18.718	88.284	-52.844	-13.596	-17.8
43.18	-13.753	72.55	-29.944	-85.961	74.359		-41.409	18.879	88.409	-53.05	-13.625	-17.723
43.518	-13.753	72.249	-29.524	-85.597	74.782		-41.724	19.021	88.53	-53.257	-13.652	-17.644
43.858	-13.752	71.951	-29.099	-85.206	75.209		-42.049	19.144	88.647	-53.465	-13.678	-17.564
44.2	-13.75	71.657	-28.669	-84.79	75.64		-42.382	19.248	88.761	-53.673	-13.702	-17.483
44.545	-13.746	71.367	-28.232	-84.348	76.074		-42.724	19.333	88.87	-53.883	-13.725	-17.401
44.891	-13.741	71.081	-27.788	-83.88	76.511		-43.074	19.397	88.976	-54.094	-13.746	-17.319
45.24	-13.735	70.8	-27.336	-83.388	76.951		-43.433	19.442	89.078	-54.306	-13.765	-17.237
45.591	-13.728	70.522	-26.875	-82.871	77.394		-43.799	19.467	89.177	-54.52	-13.782	-17.154
45.943	-13.719	70.249	-26.404	-82.33	77.839		-44.173	19.472	89.272	-54.736	-13.797	-17.071
46.297	-13.71	69.981	-25.923	-81.765	78.285		-44.555	19.457	89.364	-54.953	-13.81	-16.988
46.652	-13.699	69.718	-25.429	-81.177	78.734		-44.944	19.422	89.452	-55.172	-13.821	-16.905
47.009	-13.688	69.459	-24.922	-80.566	79.183		-45.34	19.367	89.537	-55.394	-13.829	-16.822
47.366	-13.675	69.205	-24.4	-79.933	79.633		-45.742	19.292	89.618	-55.617	-13.836	-16.739
47.725	-13.662	68.956	-23.862	-79.279	80.084		-46.15	19.197	89.696	-55.842	-13.839	-16.657
48.084	-13.647	68.712	-23.307	-78.604	80.535		-46.565	19.083	89.771	-56.07	-13.841	-16.575
48.444	-13.632	68.474	-22.733	-77.908	80.986		-46.985	18.95	89.843	-56.299	-13.839	-16.494
48.804	-13.616	68.24	-22.138	-77.194	81.436		-47.411	18.798	89.911	-56.531	-13.836	-16.414
49.164	-13.6	68.012	-21.521	-76.461	81.886		-47.841	18.627	89.977	-56.766	-13.829	-16.335
49.524	-13.583	67.789	-20.879	-75.711	82.334		-48.277	18.437	90.04	-57.002	-13.819	-16.256
49.884	-13.565	67.571	-20.213	-74.943	82.78		-48.716	18.23	90.1	-57.241	-13.807	-16.178
50.243	-13.546	67.358	-19.518	-74.16	83.224		-49.16	18.006	90.157	-57.482	-13.792	-16.102
50.602	-13.528	67.151	-18.796	-73.361	83.666		-49.607	17.764	90.212	-57.725	-13.774	-16.026
50.96	-13.508	66.949	-18.044	-72.548	84.104		-50.057	17.506	90.263	-57.97	-13.752	-15.952
51.317	-13.488	66.752	-17.262	-71.721	84.54		-50.51	17.232	90.313	-58.217	-13.728	-15.88
51.673	-13.468	66.56	-16.449	-70.882	84.971		-50.965	16.943	90.36	-58.467	-13.7	-15.808
52.027	-13.448	66.373	-15.605	-70.031	85.398		-51.422	16.639	90.404	-58.718	-13.669	-15.738
52.38	-13.427	66.192	-14.729	-69.168	85.821		-51.881	16.321	90.446	-58.971	-13.634	-15.67
52.731	-13.406	66.016	-13.822	-68.296	86.239		-52.341	15.99	90.486	-59.225	-13.596	-15.603
53.08	-13.385	65.845	-12.884	-67.413	86.652		-52.802	15.646	90.524	-59.481	-13.555	-15.538
53.428	-13.363	65.68	-11.915	-66.522	87.059		-53.262	15.29	90.559	-59.739	-13.51	-15.474
53.773	-13.342	65.519	-10.916	-65.622	87.46		-53.723	14.923	90.593	-59.997	-13.461	-15.412
54.115	-13.32	65.364	-9.888	-64.715	87.854		-54.182	14.546	90.624	-60.257	-13.409	-15.353
54.455	-13.299	65.214	-8.831	-63.801	88.242		-54.641	14.16	90.654	-60.518	-13.353	-15.294
54.792	-13.278	65.07	-7.748	-62.881	88.623		-55.098	13.764	90.682	-60.78	-13.293	-15.238
55.127	-13.256	64.93	-6.64	-61.956	88.997		-55.552	13.36	90.708	-61.042	-13.229	-15.184
55.458	-13.235	64.796	-5.507	-61.025	89.363		-56.004	12.949	90.732	-61.304	-13.161	-15.132
55.786	-13.214	64.667	-4.352	-60.09	89.722		-56.453	12.532	90.755	-61.566	-13.09	-15.081
56.111	-13.194	64.544	-3.177	-59.151	90.072		-56.898	12.108	90.776	-61.828	-13.014	-15.033
56.432	-13.173	64.425	-1.981	-58.209	90.414		-57.339	11.678	90.795	-62.09	-12.933	-14.987
56.749	-13.153	64.312	-0.768	-57.264	90.747		-57.775	11.244	90.813	-62.351	-12.849	-14.942
57.062	-13.134	64.204	0.463	-56.317	91.071		-58.206	10.806	90.83	-62.611	-12.761	-14.9
57.372	-13.114	64.102	1.709	-55.369	91.386		-58.632	10.365	90.845	-62.87	-12.668	-14.86
57.677	-13.095	64.005	2.971	-54.419	91.692		-59.051	9.921	90.859	-63.127	-12.571	-14.821
57.978	-13.077	63.913	4.245	-53.468	91.989		-59.464	9.474	90.871	-63.383	-12.469	-14.785
58.274	-13.059	63.826	5.532	-52.517	92.275		-59.871	9.026	90.883	-63.636	-12.363	-14.751
58.565	-13.042	63.745	6.83	-51.566	92.552		-60.27	8.578	90.893	-63.887	-12.252	-14.719
58.852	-13.025	63.669	8.138	-50.615	92.819		-60.661	8.128	90.902	-64.135	-12.138	-14.689
59.134	-13.009	63.598	9.455	-49.665	93.076		-61.045	7.679	90.91	-64.38	-12.018	-14.66
59.411	-12.993	63.532	10.778	-48.716	93.322		-61.42	7.23	90.917	-64.621	-11.895	-14.634
59.683	-12.978	63.472	12.108	-47.769	93.559		-61.786	6.783	90.923	-64.859	-11.766	-14.61
59.949	-12.964	63.417	13.442	-46.825	93.785		-62.143	6.338	90.929	-65.093	-11.634	-14.588
60.211	-12.95	63.367	14.779	-45.882	94		-62.49	5.895	90.933	-65.322	-11.497	-14.568
60.467	-12.937	63.323	16.118	-44.943	94.205		-62.827	5.454	90.936	-65.547	-11.356	-14.549
60.717	-12.925	63.284	17.458	-44.007	94.4		-63.155	5.017	90.939	-65.767	-11.21	-14.533
60.962	-12.914	63.25	18.796	-43.075	94.584		-63.472	4.584	90.94	-65.981	-11.061	-14.519
61.201	-12.903	63.221	20.132	-42.147	94.757		-63.778	4.155	90.941	-66.19	-10.907	-14.506
61.435	-12.893	63.198	21.464	-41.223	94.921		-64.073	3.731	90.942	-66.394	-10.749	-14.495
61.663	-12.884	63.18	22.79	-40.305	95.073		-64.357	3.312	90.941	-66.591	-10.587	-14.487
61.885	-12.875	63.167	24.109	-39.392	95.216		-64.63	2.899	90.94	-66.781	-10.422	-14.48
62.101	-12.867	63.159	25.419	-38.485	95.349		-64.89	2.492	90.938	-66.965	-10.252	-14.474
62.311	-12.86	63.156	26.719	-37.584	95.471		-65.14	2.091	90.936	-67.142	-10.079	-14.471
62.515	-12.854	63.159	28.007	-36.689	95.583		-65.377	1.697	90.933	-67.312	-9.902	-14.469
62.713	-12.849	63.167	29.281	-35.802	95.686		-65.602	1.31	90.929	-67.473	-9.722	-14.469
62.906	-12.844	63.18	30.54	-34.922	95.779		-65.814	0.931	90.925	-67.627	-9.538	-14.471
63.092	-12.84	63.198	31.782	-34.049	95.862		-66.015	0.56	90.921	-67.773	-9.351	-14.474
63.272	-12.837	63.221	33.006	-33.185	95.936		-66.203	0.196	90.916	-67.91	-9.161	-14.479
63.446	-12.834	63.249	34.208	-32.329	96.002		-66.378	-0.159	90.91	-68.039	-8.969	-14.485
63.614	-12.833	63.282	35.389	-31.482	96.058		-66.541	-0.505	90.904	-68.159	-8.773	-14.493
63.776	-12.832	63.321	36.545	-30.643	96.106		-66.691	-0.842	90.898	-68.269	-8.575	-14.503
63.932	-12.831	63.364	37.675	-29.815	96.145		-66.828	-1.171	90.891	-68.371	-8.374	-14.513
64.082	-12.832	63.412	38.777	-28.996	96.177		-66.953	-1.49	90.884	-68.463	-8.171	-14.526
64.225	-12.833	63.466	39.85	-28.187	96.201		-67.065	-1.8	90.877	-68.546	-7.966	-14.539
64.363	-12.835	63.524	40.893	-27.388	96.217		-67.164	-2.1	90.869	-68.619	-7.758	-14.554
64.494	-12.837	63.587	41.904	-26.6	96.226		-67.251	-2.391	90.86	-68.682	-7.55	-14.57
64.62	-12.84	63.655	42.883	-25.823	96.229		-67.325	-2.673	90.851	-68.736	-7.339	-14.588
64.74	-12.844	63.728	43.829	-25.058	96.225		-67.386	-2.945	90.842	-68.779	-7.128	-14.606
64.853	-12.848	63.806	44.742	-24.303	96.215		-67.435	-3.207	90.833	-68.813	-6.915	-14.625
64.961	-12.853	63.889	45.621	-23.561	96.2		-67.472	-3.459	90.823	-68.836	-6.701	-14.646
65.063	-12.858	63.976	46.466	-22.83	96.179		-67.497	-3.701	90.813	-68.849	-6.487	-14.668
65.159	-12.864	64.069	47.279	-22.111	96.153		-67.51	-3.934	90.802	-68.852	-6.273	-14.69
65.249	-12.87	64.165	48.058	-21.405	96.122		-67.51	-4.157	90.792	-68.845	-6.058	-14.713
65.334	-12.877	64.267	48.805	-20.711	96.087		-67.5	-4.371	90.78	-68.828	-5.843	-14.737
65.413	-12.884	64.373	49.52	-20.03	96.048		-67.477	-4.574	90.769	-68.801	-5.629	-14.762
65.487	-12.891	64.484	50.205	-19.363	96.004		-67.443	-4.768	90.757	-68.764	-5.416	-14.788
65.555	-12.899	64.599	50.86	-18.708	95.958		-67.399	-4.952	90.745	-68.716	-5.203	-14.814
65.617	-12.907	64.719	51.487	-18.067	95.908		-67.343	-5.127	90.732	-68.659	-4.992	-14.84
65.675	-12.915	64.844	52.087	-17.44	95.856		-67.277	-5.292	90.72	-68.592	-4.782	-14.867
65.727	-12.923	64.972	52.662	-16.827	95.801		-67.201	-5.447	90.706	-68.515	-4.574	-14.895
65.774	-12.932	65.106	53.211	-16.228	95.744		-67.114	-5.594	90.693	-68.428	-4.368	-14.922
65.816	-12.94	65.243	53.737	-15.643	95.686		-67.017	-5.731	90.679	-68.332	-4.164	-14.95
65.854	-12.949	65.385	54.239	-15.073	95.625		-66.911	-5.859	90.665	-68.226	-3.964	-14.979
65.886	-12.958	65.531	54.72	-14.518	95.564		-66.796	-5.978	90.65	-68.112	-3.766	-15.007
65.914	-12.967	65.682	55.179	-13.977	95.502		-66.671	-6.089	90.636	-67.988	-3.571	-15.036
65.937	-12.975	65.837	55.618	-13.452	95.439		-66.537	-6.191	90.621	-67.855	-3.38	-15.064
65.955	-12.984	65.995	56.036	-12.943	95.377		-66.395	-6.284	90.605	-67.714	-3.193	-15.093
65.97	-12.992	66.158	56.436	-12.449	95.314		-66.244	-6.37	90.59	-67.564	-3.01	-15.121
65.98	-13.001	66.325	56.817	-11.97	95.252		-66.085	-6.447	90.574	-67.406	-2.831	-15.149
65.985	-13.009	66.496	57.18	-11.508	95.191		-65.918	-6.517	90.557	-67.24	-2.657	-15.178
65.987	-13.016	66.671	57.525	-11.062	95.131		-65.743	-6.579	90.541	-67.066	-2.487	-15.205
65.984	-13.024	66.85	57.853	-10.631	95.072		-65.56	-6.634	90.524	-66.885	-2.322	-15.233
65.978	-13.031	67.032	58.165	-10.217	95.016		-65.371	-6.682	90.507	-66.697	-2.163	-15.261
65.967	-13.038	67.219	58.459	-9.82	94.961		-65.174	-6.723	90.489	-66.502	-2.009	-15.288
65.953	-13.044	67.409	58.738	-9.438	94.909		-64.97	-6.757	90.472	-66.3	-1.86	-15.315
65.935	-13.05	67.603	59	-9.073	94.86		-64.759	-6.786	90.454	-66.093	-1.717	-15.341
65.913	-13.055	67.801	59.246	-8.724	94.814		-64.543	-6.809	90.435	-65.879	-1.58	-15.368
65.888	-13.06	68.002	59.477	-8.391	94.771		-64.32	-6.826	90.417	-65.66	-1.449	-15.394
65.859	-13.065	68.207	59.691	-8.075	94.732		-64.091	-6.838	90.398	-65.437	-1.325	-15.42
65.827	-13.068	68.415	59.89	-7.774	94.697		-63.856	-6.845	90.379	-65.208	-1.206	-15.446
65.791	-13.071	68.627	60.072	-7.49	94.666		-63.615	-6.848	90.36	-64.976	-1.095	-15.471
65.752	-13.074	68.842	60.238	-7.221	94.64		-63.369	-6.847	90.34	-64.739	-0.99	-15.497
65.71	-13.075	69.061	60.388	-6.967	94.618		-63.119	-6.842	90.32	-64.499	-0.891	-15.523
65.664	-13.076	69.282	60.521	-6.729	94.602		-62.863	-6.834	90.3	-64.257	-0.8	-15.548
65.615	-13.076	69.508	60.638	-6.507	94.591		-62.602	-6.824	90.279	-64.012	-0.716	-15.574
65.563	-13.075	69.736	60.738	-6.299	94.585		-62.337	-6.81	90.258	-63.765	-0.638	-15.599
65.507	-13.073	69.968	60.821	-6.105	94.585		-62.067	-6.795	90.237	-63.517	-0.568	-15.625
65.449	-13.071	70.203	60.887	-5.927	94.591		-61.794	-6.777	90.216	-63.267	-0.505	-15.651
65.388	-13.067	70.441	60.935	-5.762	94.603		-61.516	-6.759	90.194	-63.017	-0.45	-15.678
65.323	-13.062	70.682	60.966	-5.611	94.621		-61.235	-6.739	90.172	-62.767	-0.402	-15.705
65.256	-13.056	70.926	60.979	-5.473	94.646		-60.95	-6.719	90.15	-62.517	-0.361	-15.733
65.186	-13.049	71.173	60.974	-5.348	94.677		-60.661	-6.698	90.127	-62.268	-0.328	-15.761
65.112	-13.041	71.423	60.951	-5.236	94.715		-60.37	-6.677	90.104	-62.021	-0.303	-15.79
65.036	-13.032	71.676	60.91	-5.136	94.76		-60.075	-6.656	90.081	-61.775	-0.285	-15.82
64.957	-13.022	71.931	60.851	-5.047	94.812		-59.778	-6.635	90.058	-61.531	-0.274	-15.852
64.875	-13.01	72.19	60.774	-4.97	94.871		-59.478	-6.615	90.034	-61.29	-0.272	-15.884
64.791	-12.998	72.451	60.68	-4.904	94.937		-59.175	-6.596	90.009	-61.052	-0.277	-15.918
64.703	-12.984	72.715	60.568	-4.848	95.011		-58.87	-6.578	89.985	-60.817	-0.289	-15.953
64.613	-12.968	72.981	60.438	-4.801	95.092		-58.563	-6.562	89.96	-60.586	-0.309	-15.99
64.52	-12.952	73.25	60.292	-4.765	95.181		-58.254	-6.546	89.934	-60.36	-0.337	-16.029
64.424	-12.934	73.522	60.128	-4.737	95.277		-57.944	-6.533	89.908	-60.137	-0.372	-16.069
64.325	-12.915	73.796	59.948	-4.718	95.381		-57.631	-6.521	89.882	-59.92	-0.415	-16.112
64.224	-12.894	74.072	59.751	-4.707	95.493		-57.317	-6.511	89.855	-59.707	-0.465	-16.158
64.12	-12.872	74.351	59.538	-4.704	95.613		-57.002	-6.504	89.828	-59.5	-0.523	-16.206
64.013	-12.849	74.632	59.31	-4.708	95.74		-56.686	-6.498	89.801	-59.298	-0.588	-16.256
63.903	-12.825	74.916	59.067	-4.719	95.876		-56.369	-6.495	89.773	-59.101	-0.66	-16.31
63.791	-12.799	75.202	58.809	-4.736	96.019		-56.051	-6.494	89.744	-58.909	-0.74	-16.366
63.675	-12.772	75.49	58.538	-4.759	96.17		-55.732	-6.496	89.715	-58.723	-0.827	-16.427
63.557	-12.744	75.78	58.253	-4.788	96.329		-55.413	-6.501	89.686	-58.542	-0.921	-16.49
63.436	-12.714	76.072	57.955	-4.822	96.496		-55.093	-6.508	89.656	-58.366	-1.021	-16.558
63.313	-12.683	76.367	57.645	-4.861	96.671		-54.774	-6.518	89.625	-58.195	-1.129	-16.629
63.186	-12.651	76.663	57.323	-4.904	96.854		-54.454	-6.53	89.594	-58.03	-1.243	-16.705
63.057	-12.618	76.962	56.991	-4.951	97.044		-54.134	-6.546	89.563	-57.869	-1.363	-16.786
62.924	-12.584	77.262	56.649	-5.002	97.242		-53.814	-6.564	89.53	-57.713	-1.49	-16.871
62.789	-12.548	77.564	56.297	-5.055	97.448		-53.495	-6.585	89.498	-57.561	-1.624	-16.962
62.651	-12.511	77.868	55.937	-5.112	97.662		-53.176	-6.608	89.464	-57.413	-1.763	-17.057
62.51	-12.473	78.174	55.569	-5.172	97.883		-52.858	-6.634	89.43	-57.268	-1.908	-17.158
62.366	-12.434	78.482	55.193	-5.233	98.111		-52.541	-6.663	89.395	-57.127	-2.059	-17.265
62.218	-12.394	78.791	54.811	-5.296	98.347		-52.225	-6.694	89.36	-56.989	-2.216	-17.377
62.068	-12.353	79.103	54.423	-5.361	98.59		-51.909	-6.728	89.324	-56.853	-2.379	-17.494
61.915	-12.312	79.415	54.029	-5.428	98.84		-51.595	-6.764	89.287	-56.719	-2.546	-17.618
61.758	-12.269	79.73	53.631	-5.495	99.097		-51.283	-6.802	89.249	-56.587	-2.719	-17.747
61.598	-12.225	80.046	53.229	-5.563	99.361		-50.972	-6.842	89.211	-56.455	-2.897	-17.882
61.434	-12.181	80.363	52.823	-5.631	99.631		-50.664	-6.884	89.172	-56.323	-3.08	-18.023
61.268	-12.135	80.682	52.414	-5.699	99.908		-50.357	-6.928	89.132	-56.191	-3.267	-18.17
61.097	-12.089	81.003	52.003	-5.768	100.192		-50.054	-6.974	89.091	-56.057	-3.459	-18.322
60.923	-12.043	81.324	51.589	-5.836	100.481		-49.753	-7.021	89.049	-55.921	-3.655	-18.48
60.746	-11.996	81.648	51.175	-5.903	100.777		-49.456	-7.07	89.006	-55.783	-3.856	-18.643
60.565	-11.948	81.972	50.76	-5.97	101.079		-49.163	-7.119	88.963	-55.641	-4.06	-18.812
60.38	-11.9	82.298	50.345	-6.036	101.386		-48.874	-7.17	88.919	-55.495	-4.267	-18.986
60.19	-11.851	82.625	49.93	-6.1	101.699		-48.589	-7.221	88.873	-55.343	-4.479	-19.165
59.997	-11.803	82.953	49.516	-6.163	102.017		-48.31	-7.272	88.827	-55.185	-4.693	-19.348
59.8	-11.754	83.283	49.103	-6.225	102.341		-48.036	-7.323	88.779	-55.019	-4.911	-19.536
59.599	-11.704	83.614	48.692	-6.284	102.669		-47.768	-7.375	88.731	-54.846	-5.131	-19.728
59.393	-11.655	83.945	48.282	-6.342	103.003		-47.507	-7.425	88.681	-54.663	-5.354	-19.925
59.182	-11.606	84.278	47.875	-6.398	103.341		-47.253	-7.475	88.631	-54.47	-5.579	-20.125
58.967	-11.557	84.612	47.47	-6.452	103.684		-47.007	-7.524	88.579	-54.266	-5.807	-20.328
58.747	-11.508	84.947	47.068	-6.503	104.031		-46.768	-7.572	88.526	-54.05	-6.036	-20.535
58.523	-11.459	85.283	46.669	-6.551	104.383		-46.539	-7.618	88.473	-53.821	-6.267	-20.744
58.293	-11.411	85.62	46.272	-6.597	104.739		-46.32	-7.661	88.417	-53.578	-6.499	-20.956
58.058	-11.363	85.958	45.878	-6.641	105.099		-46.111	-7.703	88.361	-53.321	-6.733	-21.171
57.818	-11.315	86.297	45.486	-6.682	105.462		-45.912	-7.742	88.304	-53.049	-6.967	-21.388
57.572	-11.269	86.636	45.097	-6.719	105.829		-45.726	-7.778	88.245	-52.761	-7.202	-21.607
57.321	-11.223	86.977	44.711	-6.754	106.2		-45.552	-7.811	88.185	-52.457	-7.438	-21.827
57.064	-11.178	87.318	44.327	-6.786	106.574		-45.39	-7.84	88.124	-52.135	-7.673	-22.049
56.801	-11.133	87.66	43.945	-6.815	106.951		-45.243	-7.866	88.061	-51.795	-7.909	-22.272
56.532	-11.09	88.002	43.564	-6.84	107.331		-45.111	-7.888	87.997	-51.436	-8.143	-22.496
56.257	-11.048	88.346	43.185	-6.863	107.715		-44.994	-7.905	87.932	-51.058	-8.378	-22.72
55.975	-11.007	88.69	42.807	-6.882	108.1		-44.894	-7.919	87.866	-50.661	-8.611	-22.945
55.686	-10.968	89.035	42.43	-6.898	108.489		-44.81	-7.927	87.799	-50.243	-8.843	-23.171
55.391	-10.93	89.38	42.052	-6.911	108.88		-44.745	-7.931	87.73	-49.805	-9.073	-23.396
55.089	-10.893	89.726	41.674	-6.921	109.273		-44.699	-7.931	87.659	-49.347	-9.301	-23.62
54.779	-10.858	90.073	41.295	-6.927	109.669		-44.672	-7.925	87.588	-48.867	-9.527	-23.844
54.462	-10.824	90.42	40.914	-6.93	110.066		-44.666	-7.915	87.515	-48.366	-9.751	-24.067
54.138	-10.793	90.768	40.531	-6.931	110.466		-44.68	-7.9	87.441	-47.845	-9.972	-24.289
53.805	-10.763	91.116	40.144	-6.928	110.867		-44.716	-7.88	87.366	-47.302	-10.19	-24.51
53.465	-10.735	91.464	39.753	-6.922	111.27		-44.773	-7.855	87.289	-46.737	-10.404	-24.729
53.116	-10.709	91.813	39.358	-6.914	111.675		-44.854	-7.825	87.212	-46.152	-10.615	-24.946
52.759	-10.685	92.163	38.956	-6.902	112.081		-44.957	-7.79	87.133	-45.546	-10.822	-25.161
52.393	-10.664	92.513	38.548	-6.888	112.488		-45.084	-7.751	87.052	-44.92	-11.024	-25.373
52.018	-10.645	92.863	38.132	-6.871	112.897		-45.235	-7.708	86.971	-44.273	-11.223	-25.583
51.634	-10.628	93.214	37.707	-6.852	113.307		-45.41	-7.66	86.888	-43.606	-11.416	-25.79
51.241	-10.614	93.564	37.273	-6.83	113.718		-45.609	-7.607	86.805	-42.92	-11.604	-25.994
50.839	-10.602	93.916	36.827	-6.806	114.13		-45.834	-7.551	86.72	-42.214	-11.787	-26.194
50.427	-10.593	94.267	36.369	-6.78	114.543		-46.084	-7.491	86.634	-41.491	-11.964	-26.391
50.005	-10.587	94.619	35.899	-6.752	114.957		-46.359	-7.428	86.547	-40.75	-12.135	-26.584
49.574	-10.584	94.971	35.414	-6.722	115.372		-46.66	-7.362	86.459	-39.991	-12.3	-26.773
49.134	-10.583	95.323	34.914	-6.69	115.787		-46.986	-7.292	86.37	-39.216	-12.459	-26.958
48.683	-10.585	95.675	34.399	-6.657	116.203		-47.339	-7.22	86.279	-38.425	-12.611	-27.139
48.223	-10.591	96.028	33.868	-6.623	116.62		-47.717	-7.146	86.188	-37.619	-12.756	-27.316
47.754	-10.599	96.38	33.32	-6.587	117.037		-48.121	-7.07	86.096	-36.799	-12.894	-27.489
47.275	-10.611	96.733	32.755	-6.55	117.454		-48.551	-6.993	86.003	-35.964	-13.024	-27.657
46.787	-10.626	97.086	32.172	-6.513	117.872		-49.006	-6.915	85.91	-35.117	-13.147	-27.821
46.289	-10.644	97.439	31.572	-6.475	118.29		-49.486	-6.836	85.815	-34.256	-13.261	-27.981
45.782	-10.665	97.792	30.954	-6.436	118.709		-49.992	-6.757	85.72	-33.384	-13.368	-28.137
45.266	-10.689	98.144	30.317	-6.398	119.127		-50.522	-6.679	85.624	-32.501	-13.466	-28.288
44.741	-10.717	98.497	29.663	-6.359	119.546		-51.077	-6.602	85.527	-31.608	-13.555	-28.436
44.208	-10.748	98.85	28.991	-6.321	119.965		-51.655	-6.526	85.43	-30.705	-13.636	-28.579
43.667	-10.782	99.203	28.301	-6.283	120.384		-52.257	-6.453	85.332	-29.793	-13.707	-28.718
43.117	-10.82	99.555	27.593	-6.246	120.803		-52.881	-6.383	85.234	-28.874	-13.769	-28.853
42.559	-10.861	99.908	26.869	-6.21	121.222		-53.527	-6.316	85.135	-27.947	-13.822	-28.985
41.994	-10.906	100.26	26.128	-6.175	121.641		-54.195	-6.253	85.036	-27.013	-13.864	-29.113
41.422	-10.954	100.612	25.371	-6.141	122.06		-54.883	-6.195	84.936	-26.074	-13.897	-29.238
40.843	-11.006	100.964	24.599	-6.11	122.479		-55.591	-6.142	84.836	-25.13	-13.919	-29.359
40.257	-11.06	101.316	23.812	-6.08	122.898		-56.319	-6.096	84.736	-24.182	-13.931	-29.477
39.665	-11.119	101.667	23.011	-6.053	123.317		-57.065	-6.057	84.636	-23.231	-13.933	-29.593
39.068	-11.18	102.018	22.198	-6.029	123.736		-57.828	-6.026	84.536	-22.276	-13.923	-29.706
38.465	-11.245	102.369	21.372	-6.007	124.154		-58.608	-6.003	84.436	-21.32	-13.902	-29.816
37.858	-11.314	102.72	20.535	-5.989	124.573		-59.405	-5.991	84.335	-20.362	-13.871	-29.923
37.247	-11.386	103.07	19.688	-5.974	124.992		-60.216	-5.988	84.235	-19.402	-13.827	-30.029
36.632	-11.461	103.42	18.831	-5.963	125.41		-61.041	-5.997	84.135	-18.442	-13.773	-30.132
36.014	-11.539	103.769	17.965	-5.957	125.828		-61.88	-6.018	84.036	-17.481	-13.706	-30.233
35.393	-11.621	104.118	17.091	-5.955	126.247		-62.731	-6.052	83.936	-16.52	-13.627	-30.332
34.769	-11.706	104.467	16.21	-5.958	126.665		-63.593	-6.101	83.837	-15.559	-13.536	-30.429
34.144	-11.794	104.815	15.323	-5.966	127.083		-64.465	-6.165	83.739	-14.599	-13.433	-30.524
33.518	-11.885	105.162	14.43	-5.979	127.502		-65.347	-6.244	83.641	-13.639	-13.317	-30.617
32.891	-11.979	105.51	13.532	-5.998	127.92		-66.237	-6.341	83.543	-12.679	-13.189	-30.709
32.264	-12.077	105.856	12.63	-6.024	128.338		-67.134	-6.456	83.447	-11.72	-13.048	-30.799
31.637	-12.177	106.202	11.724	-6.056	128.757		-68.037	-6.59	83.351	-10.761	-12.893	-30.888
31.01	-12.28	106.547	10.816	-6.094	129.175		-68.945	-6.744	83.256	-9.803	-12.726	-30.975
30.384	-12.387	106.892	9.906	-6.14	129.593		-69.857	-6.919	83.161	-8.845	-12.545	-31.061
29.759	-12.496	107.236	8.994	-6.193	130.012		-70.772	-7.115	83.068	-7.887	-12.351	-31.145
29.136	-12.607	107.579	8.082	-6.253	130.431		-71.689	-7.334	82.976	-6.929	-12.143	-31.228
28.515	-12.722	107.922	7.17	-6.321	130.85		-72.607	-7.575	82.885	-5.971	-11.921	-31.31
27.897	-12.839	108.264	6.259	-6.398	131.269		-73.525	-7.84	82.795	-5.012	-11.686	-31.39
27.281	-12.958	108.606	5.349	-6.483	131.688		-74.442	-8.129	82.706	-4.052	-11.436	-31.469
26.669	-13.08	108.946	4.442	-6.576	132.107		-75.358	-8.443	82.618	-3.09	-11.172	-31.547
26.06	-13.204	109.286	3.537	-6.679	132.527		-76.271	-8.782	82.532	-2.128	-10.894	-31.624
25.454	-13.33	109.625	2.636	-6.791	132.947		-77.181	-9.147	82.447	-1.163	-10.601	-31.699
24.853	-13.459	109.963	1.738	-6.912	133.367		-78.087	-9.538	82.364	-0.196	-10.294	-31.773
24.256	-13.589	110.301	0.846	-7.043	133.787		-78.989	-9.955	82.282	0.774	-9.972	-31.845
23.664	-13.722	110.637	-0.041	-7.183	134.207		-79.885	-10.4	82.201	1.747	-9.635	-31.917
23.077	-13.856	110.973	-0.922	-7.334	134.628		-80.776	-10.871	82.123	2.723	-9.283	-31.986
22.494	-13.992	111.308	-1.797	-7.495	135.049		-81.661	-11.37	82.045	3.704	-8.916	-32.055
21.917	-14.129	111.642	-2.664	-7.666	135.471		-82.54	-11.897	81.97	4.69	-8.534	-32.122
21.345	-14.268	111.975	-3.524	-7.848	135.893		-83.411	-12.451	81.896	5.681	-8.137	-32.187
20.778	-14.408	112.307	-4.376	-8.04	136.315		-84.275	-13.033	81.823	6.677	-7.724	-32.251
20.217	-14.549	112.639	-5.219	-8.244	136.737		-85.132	-13.643	81.753	7.68	-7.295	-32.313
19.661	-14.691	112.969	-6.054	-8.458	137.16		-85.981	-14.281	81.684	8.689	-6.851	-32.373
19.11	-14.835	113.299	-6.88	-8.684	137.584		-86.821	-14.947	81.617	9.705	-6.391	-32.432
18.564	-14.978	113.627	-7.697	-8.921	138.008		-87.654	-15.641	81.551	10.728	-5.916	-32.488
18.024	-15.123	113.955	-8.506	-9.169	138.432		-88.478	-16.362	81.488	11.759	-5.424	-32.543
17.488	-15.268	114.282	-9.307	-9.428	138.856		-89.294	-17.111	81.426	12.798	-4.916	-32.596
16.957	-15.413	114.608	-10.1	-9.7	139.281		-90.101	-17.888	81.366	13.845	-4.392	-32.646
16.431	-15.559	114.932	-10.884	-9.982	139.707		-90.901	-18.691	81.308	14.901	-3.852	-32.695
15.908	-15.704	115.256	-11.662	-10.277	140.133		-91.692	-19.522	81.252	15.965	-3.296	-32.741
15.39	-15.849	115.579	-12.434	-10.583	140.559		-92.474	-20.379	81.197	17.038	-2.724	-32.785
14.876	-15.994	115.901	-13.199	-10.901	140.986		-93.249	-21.262	81.145	18.12	-2.136	-32.827
14.365	-16.139	116.222	-13.96	-11.23	141.413		-94.016	-22.171	81.094	19.211	-1.532	-32.867
13.857	-16.283	116.542	-14.716	-11.572	141.841		-94.776	-23.105	81.045	20.312	-0.913	-32.904
13.352	-16.425	116.861	-15.47	-11.925	142.269		-95.529	-24.065	80.998	21.421	-0.278	-32.939
12.85	-16.567	117.179	-16.221	-12.29	142.697		-96.275	-25.048	80.952	22.541	0.371	-32.971
12.349	-16.708	117.496	-16.97	-12.667	143.126		-97.014	-26.056	80.909	23.669	1.036	-33
11.85	-16.847	117.812	-17.72	-13.056	143.555		-97.748	-27.087	80.867	24.808	1.714	-33.027
11.352	-16.985	118.126	-18.47	-13.456	143.984		-98.476	-28.14	80.826	25.956	2.406	-33.052
10.856	-17.121	118.44	-19.223	-13.868	144.413		-99.199	-29.216	80.788	27.113	3.112	-33.073
10.359	-17.254	118.753	-19.98	-14.292	144.843		-99.916	-30.313	80.751	28.28	3.831	-33.092
9.863	-17.386	119.065	-20.741	-14.728	145.273		-100.63	-31.43	80.716	29.456	4.562	-33.109
9.367	-17.515	119.376	-21.507	-15.175	145.703		-101.339	-32.567	80.682	30.642	5.304	-33.122
8.869	-17.642	119.686	-22.281	-15.633	146.133		-102.045	-33.724	80.65	31.837	6.058	-33.133
8.371	-17.766	119.996	-23.062	-16.103	146.564		-102.747	-34.898	80.62	33.042	6.822	-33.14
7.871	-17.887	120.304	-23.853	-16.583	146.994		-103.447	-36.09	80.591	34.255	7.596	-33.145
7.368	-18.004	120.611	-24.653	-17.075	147.424		-104.145	-37.299	80.563	35.478	8.378	-33.147
6.864	-18.118	120.917	-25.464	-17.579	147.854		-104.841	-38.522	80.537	36.709	9.169	-33.146
6.356	-18.229	121.222	-26.286	-18.092	148.284		-105.536	-39.761	80.512	37.949	9.967	-33.142
5.845	-18.335	121.526	-27.122	-18.617	148.714		-106.23	-41.012	80.488	39.198	10.772	-33.135
5.331	-18.437	121.83	-27.97	-19.152	149.144		-106.924	-42.277	80.466	40.454	11.582	-33.125
4.813	-18.535	122.132	-28.833	-19.698	149.573		-107.617	-43.553	80.445	41.719	12.397	-33.112
4.291	-18.628	122.433	-29.711	-20.255	150.002		-108.311	-44.84	80.425	42.991	13.217	-33.096
3.765	-18.717	122.734	-30.604	-20.821	150.43		-109.005	-46.137	80.406	44.271	14.04	-33.077
3.235	-18.8	123.034	-31.513	-21.398	150.858		-109.699	-47.444	80.388	45.558	14.866	-33.055
2.699	-18.878	123.332	-32.44	-21.984	151.286		-110.395	-48.76	80.37	46.852	15.695	-33.029
2.159	-18.95	123.63	-33.384	-22.581	151.712		-111.091	-50.085	80.354	48.152	16.525	-33.001
1.614	-19.016	123.927	-34.346	-23.187	152.138		-111.789	-51.419	80.339	49.458	17.356	-32.969
1.064	-19.076	124.223	-35.326	-23.803	152.564		-112.488	-52.761	80.324	50.771	18.188	-32.935
0.509	-19.13	124.518	-36.325	-24.428	152.988		-113.188	-54.111	80.309	52.089	19.019	-32.897
-0.052	-19.177	124.813	-37.344	-25.063	153.411		-113.889	-55.469	80.296	53.412	19.851	-32.856
-0.619	-19.217	125.106	-38.382	-25.707	153.833		-114.591	-56.836	80.282	54.74	20.681	-32.812
-1.19	-19.249	125.399	-39.44	-26.36	154.254		-115.294	-58.21	80.269	56.073	21.509	-32.765
-1.767	-19.274	125.691	-40.517	-27.021	154.674		-115.998	-59.594	80.257	57.411	22.336	-32.715
-2.35	-19.292	125.982	-41.614	-27.691	155.092		-116.703	-60.986	80.244	58.752	23.16	-32.663
-2.938	-19.301	126.272	-42.731	-28.37	155.509		-117.407	-62.387	80.232	60.098	23.981	-32.607
-3.532	-19.302	126.561	-43.867	-29.057	155.924		-118.112	-63.799	80.22	61.446	24.799	-32.549
-4.13	-19.294	126.85	-45.022	-29.753	156.338		-118.817	-65.221	80.208	62.799	25.613	-32.488
-4.734	-19.278	127.138	-46.196	-30.456	156.75		-119.521	-66.654	80.196	64.154	26.423	-32.424
-5.344	-19.252	127.425	-47.389	-31.167	157.16		-120.223	-68.099	80.183	65.511	27.229	-32.357
-5.958	-19.216	127.711	-48.599	-31.886	157.567		-120.924	-69.556	80.171	66.871	28.031	-32.288
-6.577	-19.172	127.996	-49.826	-32.613	157.973		-121.623	-71.027	80.158	68.233	28.827	-32.217
-7.201	-19.117	128.281	-51.07	-33.347	158.377		-122.318	-72.512	80.144	69.597	29.618	-32.144
-7.829	-19.052	128.565	-52.33	-34.088	158.778		-123.01	-74.011	80.13	70.962	30.404	-32.068
-8.462	-18.977	128.848	-53.605	-34.835	159.177		-123.698	-75.524	80.115	72.328	31.185	-31.99
-9.099	-18.893	129.13	-54.894	-35.59	159.573		-124.38	-77.052	80.1	73.695	31.959	-31.91
-9.74	-18.798	129.412	-56.196	-36.352	159.966		-125.057	-78.594	80.083	75.062	32.728	-31.828
-10.384	-18.693	129.693	-57.509	-37.12	160.357		-125.726	-80.151	80.065	76.43	33.49	-31.744
-11.032	-18.578	129.973	-58.833	-37.894	160.745		-126.388	-81.721	80.047	77.797	34.247	-31.659
-11.683	-18.453	130.253	-60.167	-38.676	161.129		-127.041	-83.304	80.026	79.164	34.997	-31.572
-12.337	-18.319	130.532	-61.509	-39.464	161.511		-127.684	-84.9	80.005	80.531	35.742	-31.484
-12.993	-18.175	130.81	-62.859	-40.258	161.889		-128.317	-86.507	79.981	81.896	36.48	-31.394
-13.652	-18.022	131.088	-64.216	-41.059	162.264		-128.938	-88.125	79.956	83.26	37.213	-31.304
-14.312	-17.861	131.365	-65.579	-41.867	162.636		-129.547	-89.752	79.929	84.622	37.941	-31.212
-14.974	-17.69	131.641	-66.948	-42.682	163.004		-130.142	-91.388	79.9	85.982	38.664	-31.12
-15.637	-17.511	131.916	-68.323	-43.504	163.369		-130.723	-93.03	79.869	87.34	39.382	-31.027
-16.302	-17.324	132.191	-69.704	-44.333	163.73		-131.289	-94.677	79.835	88.695	40.096	-30.934
-16.967	-17.13	132.465	-71.092	-45.17	164.087		-131.838	-96.328	79.799	90.047	40.806	-30.84
-17.632	-16.929	132.739	-72.486	-46.014	164.44		-132.37	-97.982	79.76	91.396	41.513	-30.746
-18.298	-16.721	133.012	-73.887	-46.866	164.789		-132.885	-99.636	79.718	92.741	42.217	-30.652
-18.964	-16.507	133.285	-75.297	-47.726	165.134		-133.38	-101.289	79.673	94.082	42.919	-30.558
-19.63	-16.288	133.556	-76.716	-48.595	165.475		-133.855	-102.941	79.624	95.418	43.62	-30.465
-20.295	-16.064	133.828	-78.145	-49.472	165.812		-134.31	-104.59	79.572	96.749	44.32	-30.372
-20.959	-15.837	134.098	-79.586	-50.359	166.145		-134.744	-106.235	79.517	98.076	45.019	-30.28
-21.622	-15.605	134.368	-81.041	-51.255	166.473		-135.155	-107.874	79.457	99.397	45.719	-30.188
-22.283	-15.371	134.638	-82.511	-52.161	166.796		-135.543	-109.506	79.394	100.712	46.421	-30.098
-22.943	-15.136	134.907	-83.998	-53.078	167.115		-135.906	-111.131	79.326	102.021	47.124	-30.008
-23.602	-14.899	135.175	-85.505	-54.006	167.43		-136.245	-112.747	79.254	103.324	47.831	-29.92
-24.258	-14.662	135.443	-87.034	-54.945	167.739		-136.558	-114.353	79.177	104.621	48.541	-29.833
-24.912	-14.426	135.71	-88.587	-55.897	168.044		-136.845	-115.949	79.095	105.911	49.256	-29.748
-25.563	-14.19	135.977	-90.167	-56.861	168.344		-137.104	-117.534	79.008	107.195	49.977	-29.664
-26.212	-13.957	136.243	-91.775	-57.838	168.639		-137.336	-119.105	78.916	108.472	50.703	-29.582
-26.857	-13.726	136.509	-93.414	-58.829	168.929		-137.539	-120.663	78.818	109.742	51.437	-29.502
-27.5	-13.499	136.774	-95.083	-59.834	169.214		-137.713	-122.205	78.714	111.005	52.177	-29.424
-28.139	-13.276	137.039	-96.784	-60.854	169.494		-137.859	-123.732	78.604	112.261	52.927	-29.348
-28.775	-13.058	137.303	-98.514	-61.889	169.769		-137.974	-125.241	78.488	113.51	53.685	-29.275
-29.406	-12.845	137.567	-100.274	-62.939	170.038		-138.06	-126.732	78.365	114.751	54.452	-29.204
-30.034	-12.638	137.83	-102.062	-64.005	170.302		-138.115	-128.203	78.236	115.986	55.23	-29.135
-30.658	-12.438	138.093	-103.874	-65.086	170.561		-138.14	-129.652	78.099	117.213	56.018	-29.069
-31.277	-12.245	138.355	-105.709	-66.184	170.814		-138.134	-131.079	77.955	118.433	56.818	-29.006
-31.891	-12.061	138.617	-107.563	-67.299	171.062		-138.098	-132.482	77.803	119.646	57.629	-28.946
-32.501	-11.884	138.878	-109.432	-68.43	171.304		-138.03	-133.859	77.644	120.852	58.453	-28.888
-33.106	-11.717	139.14	-111.311	-69.578	171.541		-137.932	-135.21	77.476	122.051	59.289	-28.834
-33.706	-11.56	139.4	-113.195	-70.743	171.772		-137.804	-136.532	77.3	123.244	60.139	-28.783
-34.301	-11.413	139.66	-115.079	-71.925	171.997		-137.644	-137.825	77.116	124.43	61.002	-28.734
-34.89	-11.277	139.92	-116.956	-73.124	172.216		-137.455	-139.085	76.922	125.61	61.88	-28.689
-35.474	-11.152	140.18	-118.821	-74.34	172.43		-137.235	-140.312	76.72	126.783	62.771	-28.648
-36.052	-11.038	140.439	-120.669	-75.573	172.638		-136.985	-141.504	76.508	127.951	63.678	-28.609
-36.625	-10.938	140.697	-122.495	-76.824	172.839		-136.705	-142.66	76.287	129.114	64.599	-28.574
-37.192	-10.85	140.956	-124.299	-78.091	173.035		-136.395	-143.776	76.057	130.271	65.536	-28.542
-37.753	-10.775	141.214	-126.078	-79.376	173.225		-136.055	-144.852	75.817	131.424	66.487	-28.514
-38.308	-10.714	141.471	-127.832	-80.677	173.409		-135.685	-145.886	75.568	132.572	67.454	-28.489
-38.856	-10.666	141.728	-129.562	-81.995	173.587		-135.284	-146.876	75.31	133.716	68.437	-28.467
-39.399	-10.633	141.985	-131.27	-83.329	173.758		-134.852	-147.821	75.042	134.857	69.434	-28.448
-39.935	-10.615	142.242	-132.959	-84.679	173.924		-134.389	-148.721	74.764	135.994	70.447	-28.433
-40.465	-10.611	142.498	-134.634	-86.045	174.083		-133.894	-149.573	74.478	137.128	71.474	-28.422
-40.988	-10.622	142.754	-136.3	-87.427	174.237		-133.367	-150.378	74.182	138.259	72.517	-28.413
-41.505	-10.647	143.01	-137.964	-88.823	174.384		-132.807	-151.134	73.877	139.388	73.573	-28.408
-42.015	-10.687	143.265	-139.633	-90.234	174.525		-132.214	-151.842	73.563	140.514	74.644	-28.406
-42.519	-10.742	143.521	-141.316	-91.658	174.66		-131.587	-152.501	73.24	141.639	75.728	-28.408
-43.016	-10.811	143.776	-143.023	-93.096	174.789		-130.924	-153.112	72.909	142.761	76.826	-28.412
-43.506	-10.895	144.03	-144.765	-94.545	174.912		-130.226	-153.674	72.57	143.882	77.935	-28.42
-43.989	-10.994	144.285	-146.553	-96.007	175.029		-129.491	-154.188	72.223	145.002	79.057	-28.431
-44.466	-11.106	144.539	-148.398	-97.478	175.14		-128.717	-154.654	71.868	146.12	80.19	-28.444
-44.935	-11.231	144.793	-150.316	-98.96	175.244		-127.903	-155.074	71.506	147.237	81.334	-28.461
-45.398	-11.37	145.046	-152.319	-100.45	175.343		-127.048	-155.447	71.136	148.353	82.488	-28.48
-45.853	-11.522	145.3	-154.422	-101.947	175.436		-126.151	-155.776	70.761	149.468	83.65	-28.502
-46.302	-11.686	145.553	-156.639	-103.451	175.523		-125.209	-156.06	70.379	150.582	84.821	-28.527
-46.743	-11.863	145.806	-158.977	-104.96	175.603		-124.221	-156.302	69.991	151.695	85.998	-28.554
-47.178	-12.05	146.059	-161.437	-106.473	175.678		-123.187	-156.502	69.598	152.807	87.183	-28.583
-47.605	-12.248	146.312	-164.017	-107.988	175.748		-122.105	-156.66	69.201	153.918	88.372	-28.616
-48.025	-12.456	146.565	-166.705	-109.504	175.811		-120.977	-156.779	68.799	155.029	89.567	-28.65
-48.439	-12.673	146.817	-169.49	-111.02	175.869		-119.801	-156.858	68.393	156.138	90.764	-28.686
-48.845	-12.899	147.069	-172.358	-112.534	175.921		-118.579	-156.899	67.984	157.247	91.964	-28.725
-49.244	-13.132	147.321	-175.296	-114.044	175.967		-117.31	-156.903	67.572	158.354	93.166	-28.766
-49.636	-13.371	147.573	-178.291	-115.55	176.008		-115.997	-156.87	67.157	159.459	94.368	-28.808
-50.021	-13.617	147.825	-181.331	-117.049	176.044		-114.64	-156.801	66.741	160.563	95.57	-28.853
-50.399	-13.867	148.077	-184.402	-118.54	176.074		-113.241	-156.697	66.323	161.664	96.771	-28.899
-50.77	-14.121	148.329	-187.494	-120.022	176.098		-111.803	-156.56	65.904	162.762	97.969	-28.948
-51.134	-14.378	148.581	-190.594	-121.494	176.118		-110.327	-156.388	65.484	163.858	99.165	-28.997
-51.491	-14.637	148.832	-193.69	-122.953	176.132		-108.817	-156.185	65.064	164.95	100.357	-29.049
-51.841	-14.896	149.084	-196.774	-124.399	176.142		-107.275	-155.949	64.644	166.038	101.544	-29.102
-52.185	-15.156	149.335	-199.835	-125.83	176.146		-105.705	-155.683	64.226	167.122	102.726	-29.156
-52.522	-15.414	149.587	-202.865	-127.246	176.146		-104.11	-155.385	63.808	168.202	103.901	-29.212
-52.852	-15.671	149.838	-205.858	-128.644	176.14		-102.493	-155.058	63.392	169.277	105.07	-29.269
-53.176	-15.924	150.089	-208.807	-130.024	176.131		-100.858	-154.7	62.978	170.346	106.231	-29.328
-53.493	-16.175	150.341	-211.707	-131.385	176.116		-99.207	-154.314	62.566	171.409	107.383	-29.387
-53.803	-16.421	150.592	-214.554	-132.726	176.097		-97.542	-153.898	62.158	172.465	108.527	-29.448
-54.108	-16.662	150.843	-217.346	-134.046	176.074		-95.867	-153.453	61.753	173.515	109.66	-29.509
-54.406	-16.898	151.095	-220.08	-135.345	176.047		-94.183	-152.98	61.352	174.558	110.783	-29.572
-54.698	-17.127	151.346	-222.756	-136.621	176.016		-92.493	-152.478	60.955	175.592	111.895	-29.636
-54.985	-17.35	151.598	-225.374	-137.874	175.98		-90.799	-151.947	60.563	176.619	112.996	-29.7
-55.265	-17.565	151.849	-227.936	-139.103	175.941		-89.103	-151.389	60.176	177.636	114.083	-29.766
-55.54	-17.772	152.101	-230.443	-140.309	175.899		-87.405	-150.801	59.795	178.644	115.159	-29.832
-55.808	-17.971	152.352	-232.9	-141.49	175.853		-85.708	-150.185	59.419	179.642	116.22	-29.898
-56.072	-18.161	152.604	-235.31	-142.646	175.803		-84.013	-149.54	59.05	180.63	117.268	-29.965
-56.33	-18.341	152.856	-237.679	-143.777	175.75		-82.321	-148.867	58.688	181.606	118.301	-30.033
-56.583	-18.512	153.107	-240.011	-144.882	175.694		-80.634	-148.164	58.333	182.571	119.319	-30.102
-56.83	-18.673	153.359	-242.308	-145.962	175.636		-78.951	-147.431	57.985	183.524	120.322	-30.17
-57.073	-18.824	153.611	-244.573	-147.017	175.574		-77.275	-146.669	57.644	184.464	121.309	-30.24
-57.31	-18.964	153.864	-246.81	-148.046	175.51		-75.606	-145.876	57.312	185.39	122.281	-30.309
-57.543	-19.093	154.116	-249.018	-149.049	175.444		-73.945	-145.053	56.987	186.303	123.236	-30.379
-57.771	-19.211	154.368	-251.199	-150.027	175.375		-72.294	-144.199	56.67	187.201	124.175	-30.449
-57.995	-19.319	154.621	-253.354	-150.98	175.304		-70.652	-143.313	56.361	188.083	125.097	-30.519
-58.214	-19.415	154.874	-255.48	-151.909	175.231		-69.022	-142.395	56.061	188.95	126.003	-30.59
-58.429	-19.5	155.126	-257.577	-152.812	175.157		-67.403	-141.444	55.768	189.801	126.893	-30.66
-58.64	-19.573	155.38	-259.641	-153.692	175.08		-65.796	-140.46	55.485	190.636	127.766	-30.731
-58.847	-19.636	155.633	-261.668	-154.548	175.003		-64.202	-139.442	55.209	191.454	128.623	-30.801
-59.05	-19.687	155.886	-263.653	-155.381	174.923		-62.621	-138.389	54.942	192.254	129.463	-30.871
-59.249	-19.727	156.14	-265.588	-156.192	174.843		-61.055	-137.302	54.683	193.037	130.288	-30.941
-59.445	-19.756	156.394	-267.465	-156.982	174.762		-59.504	-136.179	54.433	193.802	131.097	-31.011
-59.638	-19.774	156.648	-269.276	-157.75	174.68		-57.967	-135.021	54.19	194.549	131.891	-31.081
-59.827	-19.782	156.902	-271.011	-158.497	174.597		-56.447	-133.827	53.955	195.278	132.67	-31.15
-60.013	-19.779	157.157	-272.658	-159.223	174.513		-54.942	-132.597	53.729	195.988	133.434	-31.219
-60.196	-19.766	157.412	-274.204	-159.93	174.429		-53.453	-131.331	53.509	196.681	134.183	-31.287
-60.376	-19.743	157.667	-275.635	-160.617	174.345		-51.982	-130.028	53.297	197.354	134.919	-31.355
-60.554	-19.711	157.922	-276.937	-161.284	174.261		-50.528	-128.69	53.093	198.009	135.641	-31.421
-60.729	-19.669	158.178	-278.097	-161.932	174.176		-49.093	-127.316	52.895	198.645	136.349	-31.487
-60.902	-19.619	158.433	-279.107	-162.56	174.092		-47.676	-125.906	52.703	199.263	137.045	-31.553
-61.073	-19.56	158.689	-279.964	-163.169	174.008		-46.279	-124.46	52.517	199.862	137.729	-31.617
-61.242	-19.493	158.945	-280.672	-163.758	173.924		-44.901	-122.979	52.338	200.442	138.401	-31.68
-61.409	-19.419	159.201	-281.237	-164.328	173.84		-43.541	-121.463	52.164	201.005	139.062	-31.741
-61.575	-19.337	159.457	-281.672	-164.878	173.757		-42.2	-119.913	51.994	201.549	139.712	-31.802
-61.739	-19.248	159.712	-281.988	-165.408	173.675		-40.876	-118.329	51.83	202.075	140.352	-31.861
-61.901	-19.153	159.968	-282.196	-165.918	173.593		-39.568	-116.712	51.67	202.584	140.983	-31.918
-62.063	-19.052	160.224	-282.306	-166.407	173.512		-38.275	-115.063	51.515	203.076	141.604	-31.974
-62.224	-18.946	160.479	-282.328	-166.874	173.432		-36.996	-113.382	51.363	203.55	142.217	-32.028
-62.384	-18.835	160.734	-282.272	-167.319	173.352		-35.728	-111.671	51.215	204.008	142.822	-32.08
-62.543	-18.719	160.988	-282.146	-167.74	173.274		-34.469	-109.931	51.07	204.45	143.419	-32.13
-62.702	-18.599	161.242	-281.959	-168.137	173.196		-33.217	-108.163	50.928	204.875	144.008	-32.178
-62.861	-18.476	161.496	-281.718	-168.508	173.119		-31.969	-106.369	50.789	205.286	144.59	-32.223
-63.019	-18.35	161.748	-281.43	-168.852	173.044		-30.723	-104.551	50.652	205.681	145.165	-32.266
-63.178	-18.222	162	-281.101	-169.167	172.969		-29.474	-102.71	50.518	206.061	145.734	-32.306
-63.337	-18.092	162.251	-280.739	-169.452	172.896		-28.221	-100.848	50.386	206.427	146.296	-32.344
-63.496	-17.96	162.501	-280.348	-169.704	172.824		-26.96	-98.967	50.255	206.778	146.852	-32.378
-63.656	-17.828	162.75	-279.934	-169.923	172.753		-25.688	-97.07	50.127	207.116	147.402	-32.41
-63.816	-17.696	162.997	-279.5	-170.106	172.683		-24.404	-95.16	50	207.44	147.947	-32.438
-63.977	-17.564	163.244	-279.051	-170.25	172.614		-23.105	-93.238	49.874	207.751	148.486	-32.463
-64.139	-17.432	163.488	-278.59	-170.355	172.546		-21.789	-91.308	49.749	208.049	149.019	-32.485
-64.301	-17.302	163.731	-278.12	-170.416	172.479		-20.455	-89.373	49.626	208.335	149.547	-32.502
-64.465	-17.172	163.972	-277.643	-170.432	172.414		-19.101	-87.435	49.503	208.608	150.069	-32.516
-64.63	-17.045	164.212	-277.161	-170.399	172.35		-17.726	-85.496	49.381	208.869	150.586	-32.526
-64.797	-16.919	164.449	-276.676	-170.316	172.286		-16.331	-83.558	49.26	209.118	151.098	-32.532
-64.964	-16.796	164.683	-276.188	-170.179	172.224		-14.913	-81.625	49.139	209.355	151.604	-32.533
-65.133	-16.675	164.916	-275.698	-169.984	172.163		-13.474	-79.698	49.019	209.581	152.105	-32.53
-65.304	-16.557	165.145	-275.207	-169.73	172.103		-12.013	-77.778	48.899	209.796	152.6	-32.522
-65.476	-16.442	165.372	-274.715	-169.412	172.043		-10.53	-75.867	48.779	210	153.089	-32.51
-65.65	-16.331	165.596	-274.221	-169.029	171.985		-9.026	-73.968	48.66	210.193	153.573	-32.492
-65.825	-16.223	165.816	-273.724	-168.578	171.927		-7.501	-72.081	48.54	210.376	154.05	-32.47
-66.002	-16.119	166.034	-273.224	-168.06	171.87		-5.958	-70.207	48.421	210.548	154.522	-32.444
-66.182	-16.018	166.247	-272.719	-167.472	171.814		-4.397	-68.349	48.302	210.71	154.986	-32.412
-66.363	-15.922	166.457	-272.207	-166.817	171.758		-2.82	-66.506	48.183	210.862	155.444	-32.375
-66.546	-15.83	166.663	-271.685	-166.095	171.703		-1.228	-64.68	48.064	211.005	155.895	-32.333
-66.73	-15.742	166.864	-271.151	-165.307	171.648		0.376	-62.872	47.945	211.137	156.338	-32.286
-66.917	-15.658	167.061	-270.603	-164.455	171.593		1.991	-61.082	47.826	211.26	156.774	-32.233
-67.106	-15.578	167.254	-270.038	-163.543	171.539		3.614	-59.31	47.707	211.373	157.201	-32.176
-67.297	-15.503	167.441	-269.453	-162.574	171.484		5.243	-57.557	47.588	211.477	157.62	-32.113
-67.49	-15.432	167.623	-268.846	-161.552	171.43		6.877	-55.823	47.47	211.572	158.03	-32.045
-67.685	-15.366	167.8	-268.217	-160.479	171.375		8.512	-54.108	47.351	211.658	158.43	-31.972
-67.883	-15.303	167.972	-267.561	-159.359	171.32		10.147	-52.412	47.233	211.734	158.821	-31.894
-68.082	-15.245	168.137	-266.879	-158.194	171.265		11.778	-50.733	47.116	211.802	159.201	-31.811
-68.283	-15.191	168.296	-266.168	-156.987	171.209		13.403	-49.073	46.998	211.861	159.57	-31.723
-68.487	-15.141	168.449	-265.427	-155.742	171.152		15.019	-47.43	46.882	211.911	159.928	-31.63
-68.692	-15.095	168.594	-264.654	-154.46	171.095		16.622	-45.806	46.766	211.952	160.274	-31.532
-68.899	-15.053	168.733	-263.85	-153.145	171.036		18.211	-44.202	46.651	211.984	160.608	-31.43
-69.109	-15.014	168.865	-263.013	-151.799	170.976		19.783	-42.617	46.537	212.008	160.928	-31.323
-69.32	-14.978	168.989	-262.142	-150.424	170.916		21.333	-41.053	46.424	212.022	161.236	-31.211
-69.534	-14.946	169.106	-261.238	-149.023	170.853		22.86	-39.511	46.312	212.029	161.529	-31.096
-69.749	-14.917	169.214	-260.298	-147.599	170.789		24.361	-37.994	46.201	212.026	161.809	-30.976
-69.966	-14.891	169.314	-259.324	-146.153	170.724		25.834	-36.501	46.092	212.015	162.073	-30.852
-70.185	-14.868	169.406	-258.315	-144.687	170.656		27.277	-35.036	45.985	211.995	162.323	-30.724
-70.406	-14.847	169.488	-257.271	-143.205	170.587		28.687	-33.601	45.879	211.966	162.557	-30.593
-70.628	-14.829	169.562	-256.191	-141.707	170.515		30.062	-32.197	45.776	211.929	162.776	-30.458
-70.852	-14.813	169.626	-255.077	-140.196	170.441		31.401	-30.828	45.675	211.883	162.978	-30.32
-71.077	-14.799	169.681	-253.928	-138.675	170.365		32.701	-29.496	45.575	211.828	163.164	-30.18
-71.304	-14.787	169.726	-252.744	-137.143	170.286		33.962	-28.204	45.479	211.763	163.333	-30.036
-71.532	-14.777	169.76	-251.527	-135.604	170.204		35.181	-26.955	45.385	211.69	163.485	-29.889
-71.762	-14.769	169.784	-250.276	-134.059	170.12		36.357	-25.751	45.293	211.608	163.62	-29.74
-71.993	-14.762	169.798	-248.992	-132.51	170.032		37.489	-24.594	45.204	211.517	163.738	-29.589
-72.224	-14.757	169.8	-247.676	-130.957	169.942		38.575	-23.486	45.119	211.416	163.838	-29.436
-72.457	-14.753	169.792	-246.329	-129.404	169.848		39.616	-22.428	45.036	211.305	163.921	-29.281
-72.691	-14.75	169.771	-244.952	-127.85	169.75		40.609	-21.422	44.956	211.185	163.986	-29.123
-72.925	-14.748	169.74	-243.546	-126.298	169.65		41.555	-20.468	44.88	211.054	164.033	-28.965
-73.16	-14.746	169.696	-242.112	-124.749	169.545		42.452	-19.566	44.806	210.913	164.063	-28.805
-73.396	-14.745	169.64	-240.652	-123.203	169.437		43.3	-18.718	44.736	210.761	164.074	-28.643
-73.632	-14.745	169.571	-239.166	-121.664	169.324		44.099	-17.923	44.67	210.598	164.067	-28.481
-73.869	-14.745	169.489	-237.657	-120.133	169.208		44.848	-17.18	44.607	210.423	164.043	-28.318
-74.106	-14.746	169.395	-236.126	-118.611	169.087		45.547	-16.49	44.547	210.236	164	-28.154
-74.343	-14.746	169.287	-234.575	-117.101	168.962		46.198	-15.85	44.491	210.036	163.94	-27.989
-74.58	-14.747	169.165	-233.005	-115.605	168.832		46.799	-15.261	44.439	209.824	163.862	-27.824
-74.818	-14.747	169.03	-231.418	-114.125	168.697		47.351	-14.721	44.39	209.597	163.766	-27.659
-75.055	-14.748	168.881	-229.818	-112.664	168.558		47.855	-14.229	44.345	209.356	163.653	-27.494
-75.292	-14.748	168.717	-228.204	-111.225	168.414		48.311	-13.785	44.304	209.1	163.523	-27.329
-75.528	-14.748	168.539	-226.579	-109.81	168.264		48.721	-13.388	44.266	208.829	163.375	-27.164
-75.765	-14.747	168.345	-224.945	-108.423	168.11		49.085	-13.036	44.232	208.541	163.211	-26.999
-76	-14.746	168.137	-223.303	-107.066	167.95		49.405	-12.729	44.202	208.236	163.03	-26.835
-76.236	-14.745	167.914	-221.655	-105.742	167.784		49.681	-12.466	44.175	207.912	162.832	-26.671
-76.47	-14.743	167.676	-220.002	-104.453	167.613		49.916	-12.246	44.152	207.571	162.619	-26.508
-76.703	-14.74	167.422	-218.346	-103.201	167.435		50.109	-12.069	44.133	207.209	162.389	-26.345
-76.936	-14.737	167.152	-216.688	-101.987	167.252		50.264	-11.933	44.117	206.827	162.145	-26.183
-77.167	-14.732	166.867	-215.03	-100.81	167.063		50.382	-11.837	44.105	206.424	161.885	-26.021
-77.398	-14.727	166.567	-213.372	-99.671	166.868		50.464	-11.782	44.096	205.998	161.61	-25.86
-77.627	-14.721	166.251	-211.715	-98.569	166.666		50.513	-11.766	44.091	205.549	161.322	-25.7
-77.855	-14.715	165.919	-210.062	-97.501	166.458		50.529	-11.788	44.089	205.076	161.019	-25.54
-78.081	-14.707	165.572	-208.412	-96.466	166.244		50.515	-11.848	44.09	204.577	160.703	-25.381
-78.305	-14.699	165.209	-206.766	-95.46	166.023		50.472	-11.947	44.095	204.051	160.374	-25.222
-78.528	-14.69	164.83	-205.127	-94.479	165.795		50.402	-12.084	44.103	203.498	160.034	-25.064
-78.749	-14.68	164.437	-203.493	-93.522	165.561		50.306	-12.258	44.114	202.916	159.681	-24.907
-78.968	-14.668	164.027	-201.867	-92.583	165.321		50.185	-12.472	44.128	202.303	159.317	-24.75
-79.185	-14.657	163.603	-200.248	-91.661	165.073		50.042	-12.725	44.145	201.66	158.943	-24.594
-79.399	-14.644	163.163	-198.638	-90.752	164.819		49.877	-13.018	44.165	200.984	158.558	-24.438
-79.612	-14.63	162.709	-197.036	-89.853	164.558		49.692	-13.35	44.187	200.275	158.165	-24.282
-79.822	-14.616	162.24	-195.444	-88.963	164.29		49.488	-13.723	44.212	199.531	157.762	-24.127
-80.029	-14.601	161.756	-193.861	-88.079	164.015		49.267	-14.134	44.239	198.754	157.352	-23.972
-80.234	-14.585	161.258	-192.289	-87.199	163.734		49.029	-14.585	44.269	197.941	156.935	-23.818
-80.435	-14.568	160.746	-190.726	-86.321	163.446		48.776	-15.072	44.3	197.093	156.511	-23.664
-80.634	-14.551	160.221	-189.174	-85.443	163.151		48.509	-15.597	44.334	196.21	156.082	-23.51
-80.83	-14.533	159.682	-187.632	-84.565	162.849		48.229	-16.156	44.369	195.291	155.648	-23.356
-81.023	-14.514	159.129	-186.101	-83.683	162.54		47.938	-16.748	44.406	194.337	155.209	-23.203
-81.212	-14.495	158.564	-184.58	-82.799	162.225		47.635	-17.37	44.445	193.348	154.768	-23.049
-81.398	-14.476	157.987	-183.07	-81.91	161.903		47.323	-18.022	44.485	192.324	154.324	-22.896
-81.58	-14.456	157.397	-181.572	-81.015	161.574		47.002	-18.699	44.527	191.267	153.878	-22.742
-81.759	-14.436	156.796	-180.084	-80.115	161.239		46.673	-19.398	44.569	190.176	153.432	-22.588
-81.934	-14.416	156.184	-178.607	-79.209	160.898		46.337	-20.118	44.613	189.054	152.985	-22.435
-82.105	-14.396	155.56	-177.141	-78.297	160.55		45.994	-20.853	44.657	187.899	152.54	-22.281
-82.272	-14.376	154.927	-175.686	-77.379	160.196		45.646	-21.601	44.702	186.715	152.095	-22.127
-82.434	-14.356	154.284	-174.243	-76.454	159.835		45.294	-22.357	44.748	185.502	151.653	-21.973
-82.592	-14.337	153.631	-172.811	-75.524	159.469		44.937	-23.118	44.794	184.26	151.214	-21.818
-82.746	-14.317	152.97	-171.389	-74.589	159.096		44.577	-23.882	44.84	182.992	150.778	-21.664
-82.896	-14.298	152.3	-169.979	-73.649	158.718		44.214	-24.643	44.886	181.698	150.347	-21.509
-83.04	-14.28	151.623	-168.581	-72.706	158.333		43.849	-25.401	44.933	180.379	149.92	-21.354
-83.18	-14.263	150.938	-167.193	-71.762	157.943		43.482	-26.151	44.979	179.036	149.499	-21.2
-83.315	-14.246	150.247	-165.817	-70.816	157.548		43.114	-26.891	45.025	177.672	149.083	-21.045
-83.444	-14.231	149.55	-164.452	-69.871	157.147		42.745	-27.62	45.071	176.285	148.673	-20.891
-83.568	-14.216	148.847	-163.098	-68.928	156.742		42.377	-28.334	45.116	174.879	148.27	-20.736
-83.687	-14.203	148.14	-161.755	-67.989	156.331		42.008	-29.032	45.16	173.454	147.874	-20.582
-83.801	-14.191	147.428	-160.423	-67.054	155.915		41.639	-29.711	45.204	172.011	147.486	-20.429
-83.909	-14.181	146.712	-159.102	-66.125	155.495		41.272	-30.371	45.247	170.551	147.104	-20.276
-84.011	-14.173	145.993	-157.791	-65.203	155.07		40.905	-31.01	45.289	169.077	146.731	-20.123
-84.107	-14.166	145.271	-156.492	-64.289	154.641		40.54	-31.626	45.33	167.588	146.365	-19.971
-84.198	-14.161	144.547	-155.203	-63.384	154.207		40.176	-32.218	45.37	166.087	146.008	-19.82
-84.282	-14.158	143.821	-153.924	-62.49	153.77		39.813	-32.786	45.409	164.575	145.659	-19.669
-84.36	-14.158	143.094	-152.657	-61.607	153.33		39.452	-33.328	45.447	163.053	145.318	-19.52
-84.431	-14.159	142.367	-151.399	-60.735	152.886		39.092	-33.845	45.483	161.522	144.986	-19.371
-84.496	-14.163	141.639	-150.152	-59.877	152.438		38.735	-34.335	45.518	159.984	144.662	-19.224
-84.555	-14.17	140.912	-148.915	-59.033	151.988		38.379	-34.799	45.551	158.44	144.346	-19.077
-84.607	-14.18	140.185	-147.689	-58.203	151.535		38.025	-35.236	45.583	156.892	144.038	-18.933
-84.652	-14.192	139.46	-146.472	-57.388	151.08		37.672	-35.648	45.614	155.341	143.739	-18.789
-84.691	-14.207	138.737	-145.266	-56.589	150.623		37.322	-36.033	45.642	153.788	143.447	-18.648
-84.723	-14.225	138.015	-144.069	-55.806	150.163		36.974	-36.393	45.669	152.235	143.163	-18.507
-84.749	-14.246	137.297	-142.882	-55.04	149.702		36.628	-36.729	45.695	150.684	142.887	-18.369
-84.768	-14.271	136.58	-141.705	-54.291	149.24		36.284	-37.041	45.718	149.136	142.618	-18.233
-84.781	-14.299	135.867	-140.538	-53.56	148.776		35.942	-37.331	45.74	147.592	142.355	-18.099
-84.788	-14.33	135.158	-139.38	-52.847	148.311		35.602	-37.599	45.76	146.053	142.099	-17.967
-84.788	-14.365	134.452	-138.231	-52.152	147.846		35.265	-37.847	45.778	144.523	141.849	-17.838
-84.782	-14.403	133.75	-137.093	-51.475	147.38		34.93	-38.074	45.795	143.002	141.604	-17.71
-84.771	-14.445	133.052	-135.963	-50.818	146.914		34.598	-38.283	45.809	141.491	141.365	-17.586
-84.753	-14.49	132.359	-134.843	-50.179	146.447		34.268	-38.475	45.822	139.993	141.13	-17.464
-84.73	-14.539	131.67	-133.732	-49.558	145.981		33.941	-38.649	45.833	138.508	140.899	-17.345
-84.701	-14.591	130.986	-132.63	-48.957	145.515		33.617	-38.807	45.842	137.039	140.671	-17.228
-84.667	-14.648	130.307	-131.537	-48.374	145.05		33.296	-38.949	45.849	135.588	140.446	-17.115
-84.628	-14.707	129.634	-130.453	-47.81	144.585		32.977	-39.078	45.855	134.154	140.223	-17.004
-84.585	-14.771	128.965	-129.378	-47.265	144.121		32.662	-39.192	45.858	132.74	140.001	-16.896
-84.537	-14.838	128.302	-128.311	-46.739	143.659		32.349	-39.294	45.86	131.346	139.779	-16.792
-84.484	-14.909	127.645	-127.254	-46.23	143.198		32.04	-39.383	45.86	129.973	139.557	-16.69
-84.428	-14.983	126.993	-126.205	-45.74	142.738		31.735	-39.461	45.858	128.622	139.333	-16.592
-84.368	-15.061	126.346	-125.164	-45.268	142.281		31.433	-39.528	45.855	127.294	139.108	-16.496
-84.305	-15.143	125.705	-124.133	-44.814	141.825		31.134	-39.584	45.85	125.988	138.879	-16.404
-84.24	-15.228	125.07	-123.109	-44.377	141.372		30.839	-39.631	45.843	124.704	138.646	-16.315
-84.171	-15.316	124.44	-122.094	-43.957	140.921		30.548	-39.669	45.835	123.444	138.408	-16.228
-84.101	-15.408	123.816	-121.087	-43.554	140.472		30.26	-39.699	45.825	122.205	138.164	-16.145
-84.029	-15.503	123.197	-120.089	-43.168	140.026		29.977	-39.721	45.814	120.989	137.912	-16.065
-83.956	-15.601	122.584	-119.099	-42.797	139.583		29.697	-39.736	45.801	119.795	137.652	-15.989
-83.882	-15.702	121.975	-118.117	-42.443	139.143		29.422	-39.743	45.787	118.622	137.382	-15.915
-83.808	-15.806	121.373	-117.142	-42.103	138.707		29.151	-39.745	45.772	117.469	137.101	-15.844
-83.734	-15.913	120.775	-116.176	-41.778	138.274		28.885	-39.74	45.756	116.335	136.808	-15.776
-83.66	-16.023	120.182	-115.218	-41.467	137.844		28.623	-39.73	45.738	115.22	136.501	-15.711
-83.588	-16.135	119.594	-114.268	-41.169	137.418		28.366	-39.715	45.72	114.122	136.179	-15.649
-83.518	-16.25	119.012	-113.325	-40.885	136.997		28.114	-39.696	45.7	113.041	135.842	-15.589
-83.45	-16.367	118.433	-112.391	-40.613	136.579		27.867	-39.672	45.68	111.976	135.488	-15.533
-83.385	-16.486	117.86	-111.463	-40.352	136.165		27.625	-39.644	45.659	110.926	135.115	-15.479
-83.324	-16.608	117.291	-110.544	-40.103	135.756		27.388	-39.613	45.638	109.89	134.724	-15.427
-83.266	-16.731	116.726	-109.632	-39.863	135.352		27.156	-39.578	45.616	108.868	134.313	-15.378
-83.214	-16.856	116.166	-108.728	-39.633	134.952		26.93	-39.541	45.593	107.858	133.881	-15.331
-83.167	-16.982	115.611	-107.831	-39.412	134.557		26.71	-39.5	45.571	106.86	133.428	-15.286
-83.126	-17.11	115.059	-106.942	-39.199	134.167		26.495	-39.457	45.548	105.872	132.953	-15.244
-83.092	-17.239	114.512	-106.06	-38.993	133.783		26.286	-39.411	45.524	104.894	132.455	-15.203
-83.065	-17.369	113.97	-105.185	-38.794	133.403		26.084	-39.364	45.501	103.926	131.934	-15.164
-83.047	-17.499	113.432	-104.318	-38.601	133.029		25.888	-39.314	45.477	102.966	131.39	-15.127
-83.038	-17.63	112.898	-103.458	-38.413	132.661		25.698	-39.262	45.454	102.013	130.822	-15.092
-83.038	-17.761	112.369	-102.605	-38.229	132.298		25.515	-39.208	45.43	101.067	130.23	-15.059
-83.049	-17.892	111.844	-101.759	-38.05	131.941		25.338	-39.152	45.407	100.127	129.614	-15.027
-83.071	-18.023	111.324	-100.92	-37.874	131.59		25.169	-39.095	45.384	99.192	128.974	-14.996
-83.106	-18.153	110.808	-100.088	-37.702	131.245		25.006	-39.036	45.361	98.261	128.309	-14.967
-83.154	-18.282	110.297	-99.262	-37.532	130.905		24.851	-38.975	45.338	97.334	127.621	-14.939
-83.215	-18.41	109.791	-98.444	-37.364	130.572		24.703	-38.913	45.315	96.409	126.908	-14.912
-83.291	-18.537	109.29	-97.632	-37.197	130.246		24.563	-38.848	45.293	95.487	126.172	-14.887
-83.382	-18.662	108.795	-96.827	-37.032	129.925		24.431	-38.782	45.271	94.565	125.412	-14.862
-83.489	-18.786	108.304	-96.028	-36.868	129.611		24.307	-38.713	45.25	93.644	124.629	-14.839
-83.613	-18.907	107.819	-95.236	-36.704	129.303		24.191	-38.643	45.229	92.722	123.823	-14.817
-83.755	-19.026	107.339	-94.45	-36.54	129.001		24.084	-38.57	45.208	91.799	122.995	-14.795
-83.915	-19.143	106.866	-93.67	-36.376	128.706		23.985	-38.495	45.187	90.874	122.146	-14.774
-84.094	-19.257	106.398	-92.896	-36.212	128.418		23.895	-38.417	45.167	89.947	121.276	-14.754
-84.293	-19.369	105.937	-92.128	-36.047	128.136		23.814	-38.337	45.148	89.017	120.386	-14.735
-84.511	-19.478	105.481	-91.366	-35.881	127.86		23.742	-38.253	45.128	88.083	119.477	-14.716
-84.75	-19.585	105.033	-90.61	-35.713	127.592		23.679	-38.167	45.109	87.145	118.55	-14.698
-85.009	-19.689	104.591	-89.86	-35.545	127.329		23.627	-38.078	45.091	86.202	117.605	-14.68
-85.289	-19.79	104.157	-89.115	-35.375	127.074		23.584	-37.985	45.073	85.254	116.643	-14.662
-85.591	-19.889	103.729	-88.376	-35.203	126.825		23.551	-37.889	45.055	84.3	115.666	-14.646
-85.914	-19.985	103.309	-87.642	-35.03	126.583		23.528	-37.79	45.037	83.341	114.674	-14.629
-86.258	-20.078	102.897	-86.913	-34.855	126.347		23.515	-37.687	45.02	82.374	113.668	-14.613
-86.624	-20.17	102.492	-86.189	-34.679	126.118		23.514	-37.58	45.003	81.402	112.649	-14.597
-87.011	-20.259	102.095	-85.47	-34.501	125.896		23.523	-37.469	44.986	80.421	111.618	-14.581
-87.42	-20.346	101.707	-84.756	-34.32	125.68		23.543	-37.355	44.969	79.434	110.577	-14.566
-87.851	-20.431	101.326	-84.046	-34.139	125.471		23.574	-37.236	44.952	78.439	109.525	-14.55
-88.302	-20.515	100.954	-83.341	-33.955	125.268		23.617	-37.112	44.936	77.436	108.465	-14.535
-88.775	-20.598	100.59	-82.64	-33.771	125.072		23.672	-36.985	44.919	76.424	107.396	-14.52
-89.268	-20.679	100.235	-81.944	-33.585	124.883		23.738	-36.853	44.902	75.405	106.321	-14.505
-89.782	-20.76	99.889	-81.251	-33.397	124.7		23.817	-36.716	44.885	74.377	105.24	-14.49
-90.316	-20.84	99.551	-80.562	-33.209	124.523		23.908	-36.574	44.868	73.34	104.155	-14.475
-90.869	-20.92	99.223	-79.877	-33.02	124.352		24.011	-36.428	44.851	72.295	103.066	-14.46
-91.44	-21.001	98.904	-79.196	-32.83	124.188		24.127	-36.276	44.833	71.24	101.975	-14.445
-92.031	-21.082	98.593	-78.518	-32.64	124.03		24.257	-36.119	44.815	70.178	100.883	-14.429
-92.638	-21.165	98.293	-77.843	-32.45	123.879		24.399	-35.957	44.796	69.106	99.791	-14.414
-93.263	-21.249	98.001	-77.171	-32.261	123.733		24.555	-35.79	44.777	68.026	98.7	-14.399
-93.904	-21.335	97.719	-76.502	-32.072	123.593		24.725	-35.617	44.757	66.936	97.611	-14.384
-94.561	-21.424	97.447	-75.836	-31.884	123.459		24.908	-35.438	44.736	65.839	96.527	-14.368
-95.231	-21.517	97.183	-75.172	-31.697	123.331		25.106	-35.254	44.714	64.733	95.447	-14.352
-95.916	-21.613	96.93	-74.51	-31.513	123.209		25.318	-35.063	44.691	63.618	94.374	-14.337
-96.614	-21.713	96.685	-73.851	-31.33	123.092		25.545	-34.867	44.667	62.496	93.308	-14.321
-97.324	-21.818	96.45	-73.193	-31.15	122.981		25.786	-34.665	44.642	61.366	92.251	-14.305
-98.046	-21.929	96.224	-72.538	-30.973	122.875		26.043	-34.456	44.615	60.228	91.203	-14.289
-98.778	-22.047	96.007	-71.884	-30.8	122.775		26.315	-34.241	44.587	59.083	90.165	-14.272
-99.52	-22.171	95.8	-71.232	-30.63	122.68		26.601	-34.02	44.557	57.931	89.139	-14.256
-100.271	-22.303	95.601	-70.581	-30.464	122.589		26.904	-33.792	44.525	56.773	88.125	-14.24
-101.03	-22.444	95.411	-69.931	-30.303	122.504		27.221	-33.557	44.492	55.608	87.124	-14.223
-101.796	-22.594	95.23	-69.283	-30.146	122.423		27.554	-33.316	44.456	54.438	86.137	-14.206
-102.569	-22.754	95.057	-68.636	-29.995	122.347		27.902	-33.068	44.418	53.263	85.165	-14.19
-103.347	-22.925	94.892	-67.989	-29.85	122.276		28.265	-32.812	44.378	52.083	84.207	-14.173
-104.13	-23.108	94.735	-67.344	-29.71	122.209		28.643	-32.55	44.336	50.899	83.265	-14.156
-104.917	-23.303	94.586	-66.699	-29.576	122.146		29.036	-32.28	44.291	49.712	82.339	-14.139
-105.707	-23.512	94.445	-66.055	-29.449	122.087		29.444	-32.003	44.243	48.521	81.43	-14.122
-106.498	-23.736	94.31	-65.412	-29.329	122.032		29.865	-31.719	44.193	47.329	80.537	-14.105
-107.291	-23.975	94.183	-64.769	-29.215	121.981		30.301	-31.427	44.139	46.135	79.662	-14.088
-108.084	-24.231	94.062	-64.126	-29.108	121.933		30.75	-31.128	44.083	44.941	78.804	-14.071
-108.876	-24.504	93.947	-63.484	-29.009	121.889		31.212	-30.82	44.023	43.746	77.964	-14.053
-109.667	-24.795	93.839	-62.843	-28.917	121.848		31.687	-30.505	43.961	42.552	77.141	-14.036
-110.455	-25.106	93.735	-62.201	-28.833	121.81		32.175	-30.182	43.894	41.36	76.336	-14.019
-111.239	-25.437	93.637	-61.56	-28.756	121.776		32.673	-29.851	43.825	40.171	75.549	-14.002
-112.019	-25.789	93.544	-60.919	-28.688	121.744		33.183	-29.512	43.752	38.985	74.78	-13.985
-112.793	-26.163	93.455	-60.278	-28.627	121.715		33.704	-29.165	43.675	37.804	74.028	-13.968
-113.562	-26.559	93.37	-59.638	-28.575	121.689		34.234	-28.81	43.594	36.627	73.294	-13.95
-114.323	-26.977	93.288	-58.997	-28.53	121.666		34.774	-28.446	43.509	35.457	72.577	-13.933
-115.076	-27.419	93.209	-58.357	-28.494	121.644		35.322	-28.074	43.421	34.294	71.876	-13.916
-115.822	-27.884	93.133	-57.717	-28.467	121.625		35.878	-27.694	43.329	33.138	71.193	-13.899
-116.558	-28.374	93.059	-57.077	-28.447	121.607		36.441	-27.305	43.232	31.991	70.525	-13.882
-117.284	-28.887	92.986	-56.438	-28.436	121.592		37.012	-26.908	43.132	30.853	69.873	-13.865
-118.001	-29.424	92.915	-55.799	-28.434	121.578		37.588	-26.503	43.028	29.726	69.237	-13.848
-118.707	-29.986	92.845	-55.16	-28.439	121.565		38.169	-26.089	42.919	28.608	68.616	-13.831
-119.402	-30.573	92.775	-54.521	-28.453	121.554		38.755	-25.667	42.806	27.502	68.01	-13.815
-120.085	-31.184	92.705	-53.883	-28.475	121.543		39.346	-25.237	42.69	26.408	67.419	-13.798
-120.758	-31.819	92.635	-53.245	-28.505	121.533		39.94	-24.798	42.569	25.326	66.841	-13.781
-121.418	-32.478	92.564	-52.607	-28.543	121.524		40.537	-24.351	42.444	24.257	66.278	-13.765
-122.067	-33.161	92.493	-51.971	-28.589	121.515		41.137	-23.895	42.315	23.201	65.728	-13.749
-122.703	-33.867	92.42	-51.334	-28.643	121.506		41.738	-23.432	42.182	22.16	65.191	-13.732
-123.328	-34.596	92.346	-50.699	-28.705	121.496		42.34	-22.96	42.044	21.132	64.667	-13.716
-123.941	-35.348	92.269	-50.064	-28.774	121.486		42.943	-22.48	41.903	20.12	64.155	-13.7
-124.542	-36.123	92.191	-49.431	-28.85	121.475		43.546	-21.991	41.758	19.123	63.656	-13.684
-125.131	-36.918	92.11	-48.798	-28.933	121.462		44.149	-21.495	41.609	18.141	63.168	-13.669
-125.709	-37.734	92.027	-48.166	-29.024	121.448		44.75	-20.991	41.456	17.175	62.691	-13.653
-126.276	-38.57	91.941	-47.536	-29.121	121.433		45.35	-20.479	41.3	16.225	62.226	-13.638
-126.832	-39.425	91.851	-46.907	-29.224	121.415		45.947	-19.958	41.14	15.291	61.771	-13.622
-127.378	-40.299	91.759	-46.28	-29.333	121.395		46.541	-19.431	40.976	14.374	61.326	-13.607
-127.914	-41.189	91.662	-45.654	-29.449	121.372		47.132	-18.895	40.809	13.474	60.892	-13.592
-128.441	-42.096	91.562	-45.03	-29.57	121.346		47.718	-18.352	40.638	12.591	60.467	-13.578
-128.959	-43.019	91.458	-44.408	-29.696	121.316		48.301	-17.802	40.464	11.725	60.051	-13.563
-129.47	-43.955	91.35	-43.788	-29.827	121.283		48.878	-17.245	40.287	10.876	59.644	-13.549
-129.972	-44.906	91.237	-43.171	-29.962	121.245		49.449	-16.68	40.107	10.044	59.245	-13.535
-130.468	-45.869	91.12	-42.555	-30.102	121.202		50.014	-16.108	39.924	9.229	58.854	-13.521
-130.958	-46.843	90.998	-41.943	-30.246	121.155		50.572	-15.529	39.738	8.432	58.471	-13.507
-131.442	-47.829	90.872	-41.333	-30.394	121.102		51.123	-14.944	39.55	7.652	58.096	-13.494
-131.922	-48.825	90.741	-40.725	-30.545	121.043		51.666	-14.352	39.359	6.888	57.727	-13.481
-132.397	-49.829	90.605	-40.121	-30.7	120.978		52.2	-13.754	39.166	6.142	57.364	-13.468
-132.869	-50.842	90.463	-39.52	-30.857	120.907		52.726	-13.149	38.971	5.412	57.008	-13.455
-133.339	-51.863	90.317	-38.922	-31.017	120.828		53.243	-12.538	38.775	4.699	56.658	-13.443
-133.806	-52.889	90.166	-38.327	-31.179	120.741		53.751	-11.922	38.576	4.002	56.313	-13.43
-134.272	-53.922	90.009	-37.736	-31.343	120.647		54.249	-11.299	38.376	3.321	55.973	-13.419
-134.737	-54.96	89.847	-37.149	-31.509	120.544		54.738	-10.671	38.174	2.656	55.638	-13.407
-135.202	-56.001	89.68	-36.565	-31.676	120.432		55.216	-10.037	37.972	2.006	55.307	-13.396
-135.668	-57.046	89.507	-35.985	-31.845	120.311		55.684	-9.398	37.768	1.371	54.98	-13.385
-136.136	-58.093	89.329	-35.409	-32.015	120.18		56.142	-8.754	37.563	0.75	54.657	-13.374
-136.607	-59.142	89.146	-34.838	-32.186	120.038		56.59	-8.104	37.358	0.143	54.337	-13.364
-137.08	-60.191	88.957	-34.271	-32.357	119.886		57.028	-7.45	37.153	-0.45	54.02	-13.354
-137.558	-61.241	88.763	-33.708	-32.529	119.722		57.456	-6.79	36.947	-1.03	53.705	-13.344
-138.04	-62.29	88.564	-33.149	-32.7	119.546		57.873	-6.126	36.741	-1.598	53.393	-13.335
-138.527	-63.337	88.36	-32.596	-32.872	119.357		58.281	-5.457	36.535	-2.154	53.083	-13.326
-139.02	-64.382	88.151	-32.047	-33.043	119.156		58.679	-4.783	36.329	-2.699	52.775	-13.317
-139.519	-65.424	87.936	-31.503	-33.213	118.941		59.068	-4.104	36.124	-3.233	52.468	-13.309
-140.025	-66.463	87.717	-30.964	-33.383	118.713		59.447	-3.421	35.92	-3.757	52.162	-13.301
-140.536	-67.499	87.493	-30.43	-33.552	118.471		59.818	-2.733	35.716	-4.271	51.857	-13.294
-141.054	-68.53	87.264	-29.902	-33.719	118.215		60.18	-2.041	35.513	-4.777	51.553	-13.287
-141.579	-69.556	87.03	-29.379	-33.886	117.944		60.535	-1.344	35.311	-5.274	51.249	-13.28
-142.11	-70.578	86.792	-28.861	-34.05	117.658		60.881	-0.643	35.111	-5.764	50.944	-13.274
-142.647	-71.595	86.55	-28.35	-34.213	117.357		61.221	0.063	34.912	-6.247	50.64	-13.268
-143.19	-72.607	86.303	-27.843	-34.374	117.041		61.553	0.774	34.714	-6.723	50.334	-13.263
-143.738	-73.614	86.052	-27.343	-34.533	116.709		61.88	1.489	34.518	-7.193	50.028	-13.258
-144.292	-74.617	85.798	-26.849	-34.689	116.362		62.2	2.209	34.324	-7.658	49.721	-13.254
-144.85	-75.615	85.539	-26.361	-34.843	116		62.514	2.934	34.131	-8.117	49.412	-13.251
-145.411	-76.608	85.277	-25.879	-34.994	115.622		62.824	3.663	33.941	-8.572	49.102	-13.247
-145.976	-77.597	85.011	-25.403	-35.142	115.228		63.128	4.397	33.752	-9.023	48.79	-13.245
-146.542	-78.582	84.741	-24.934	-35.288	114.82		63.428	5.136	33.565	-9.47	48.476	-13.243
-147.11	-79.562	84.468	-24.471	-35.43	114.395		63.723	5.879	33.381	-9.913	48.159	-13.241
-147.677	-80.54	84.192	-24.015	-35.569	113.956		64.014	6.627	33.199	-10.353	47.84	-13.241
-148.243	-81.513	83.913	-23.566	-35.705	113.501		64.302	7.38	33.019	-10.79	47.518	-13.24
-148.806	-82.484	83.631	-23.123	-35.837	113.032		64.586	8.137	32.842	-11.225	47.193	-13.241
-149.365	-83.452	83.346	-22.688	-35.965	112.548		64.867	8.898	32.667	-11.657	46.865	-13.242
-149.919	-84.417	83.058	-22.259	-36.09	112.05		65.144	9.665	32.494	-12.087	46.533	-13.244
-150.465	-85.381	82.767	-21.838	-36.21	111.538		65.419	10.435	32.324	-12.516	46.198	-13.246
-151.002	-86.343	82.474	-21.424	-36.327	111.013		65.692	11.21	32.156	-12.942	45.859	-13.25
-151.528	-87.304	82.179	-21.017	-36.439	110.474		65.962	11.99	31.991	-13.367	45.515	-13.254
-152.042	-88.264	81.881	-20.618	-36.547	109.922		66.23	12.773	31.828	-13.79	45.168	-13.258
-152.541	-89.224	81.581	-20.226	-36.651	109.359		66.496	13.561	31.668	-14.212	44.816	-13.264
-153.025	-90.185	81.279	-19.841	-36.75	108.783		66.76	14.353	31.511	-14.633	44.46	-13.27
-153.492	-91.146	80.975	-19.464	-36.844	108.197		67.023	15.149	31.355	-15.052	44.099	-13.278
-153.939	-92.109	80.669	-19.095	-36.934	107.6		67.284	15.949	31.203	-15.47	43.733	-13.286
-154.367	-93.074	80.362	-18.733	-37.019	106.993		67.544	16.753	31.053	-15.887	43.361	-13.295
-154.773	-94.042	80.052	-18.378	-37.099	106.376		67.802	17.56	30.905	-16.302	42.985	-13.304
-155.157	-95.012	79.741	-18.03	-37.174	105.751		68.059	18.371	30.76	-16.716	42.604	-13.315
-155.517	-95.984	79.429	-17.689	-37.245	105.118		68.315	19.185	30.617	-17.129	42.217	-13.327
-155.851	-96.96	79.114	-17.354	-37.31	104.478		68.57	20.003	30.477	-17.539	41.824	-13.34
-156.16	-97.94	78.799	-17.027	-37.37	103.832		68.824	20.824	30.338	-17.948	41.427	-13.353
-156.441	-98.922	78.481	-16.705	-37.424	103.179		69.078	21.648	30.203	-18.356	41.024	-13.368
-156.695	-99.909	78.162	-16.389	-37.474	102.522		69.33	22.475	30.069	-18.76	40.616	-13.384
-156.92	-100.898	77.842	-16.079	-37.518	101.86		69.581	23.305	29.937	-19.163	40.203	-13.401
-157.115	-101.892	77.52	-15.774	-37.556	101.194		69.832	24.138	29.808	-19.563	39.784	-13.419
-157.279	-102.888	77.196	-15.475	-37.589	100.525		70.081	24.972	29.68	-19.96	39.361	-13.438
-157.413	-103.889	76.871	-15.179	-37.616	99.854		70.33	25.809	29.555	-20.354	38.934	-13.458
-157.514	-104.892	76.544	-14.888	-37.638	99.182		70.578	26.648	29.431	-20.744	38.502	-13.48
-157.584	-105.899	76.216	-14.6	-37.654	98.509		70.825	27.489	29.309	-21.131	38.066	-13.502
-157.62	-106.909	75.886	-14.316	-37.664	97.837		71.071	28.331	29.189	-21.513	37.626	-13.526
-157.624	-107.921	75.554	-14.034	-37.668	97.165		71.315	29.175	29.071	-21.89	37.182	-13.552
-157.594	-108.936	75.22	-13.754	-37.666	96.495		71.559	30.019	28.955	-22.263	36.735	-13.578
-157.53	-109.954	74.885	-13.475	-37.659	95.828		71.801	30.864	28.84	-22.629	36.285	-13.606
-157.432	-110.973	74.547	-13.197	-37.645	95.164		72.042	31.709	28.728	-22.99	35.832	-13.635
-157.3	-111.994	74.207	-12.92	-37.624	94.505		72.281	32.554	28.616	-23.345	35.378	-13.666
-157.134	-113.016	73.865	-12.642	-37.598	93.85		72.518	33.4	28.507	-23.693	34.921	-13.698
-156.934	-114.039	73.521	-12.362	-37.565	93.202		72.754	34.244	28.399	-24.033	34.463	-13.731
-156.701	-115.063	73.174	-12.081	-37.526	92.559		72.988	35.088	28.293	-24.366	34.005	-13.766
-156.434	-116.086	72.824	-11.797	-37.48	91.924		73.219	35.93	28.188	-24.691	33.546	-13.802
-156.133	-117.109	72.472	-11.51	-37.428	91.297		73.448	36.771	28.085	-25.008	33.087	-13.84
-155.799	-118.13	72.117	-11.218	-37.369	90.679		73.675	37.61	27.983	-25.317	32.629	-13.879
-155.431	-119.15	71.758	-10.921	-37.304	90.069		73.898	38.446	27.883	-25.617	32.173	-13.92
-155.03	-120.167	71.397	-10.618	-37.231	89.47		74.119	39.28	27.784	-25.907	31.718	-13.962
-154.596	-121.181	71.032	-10.308	-37.152	88.881		74.336	40.111	27.687	-26.189	31.266	-14.005
-154.129	-122.192	70.664	-9.991	-37.066	88.302		74.55	40.938	27.592	-26.46	30.817	-14.051
-153.628	-123.198	70.291	-9.664	-36.973	87.735		74.76	41.761	27.497	-26.723	30.372	-14.097
-153.095	-124.199	69.915	-9.327	-36.873	87.18		74.965	42.58	27.405	-26.975	29.932	-14.145
-152.529	-125.193	69.534	-8.98	-36.766	86.637		75.167	43.395	27.314	-27.216	29.498	-14.195
-151.93	-126.182	69.149	-8.621	-36.652	86.107		75.364	44.204	27.224	-27.448	29.069	-14.246
-151.298	-127.163	68.759	-8.249	-36.531	85.59		75.556	45.008	27.136	-27.669	28.647	-14.299
-150.634	-128.136	68.364	-7.864	-36.402	85.087		75.743	45.806	27.05	-27.88	28.233	-14.353
-149.937	-129.1	67.964	-7.464	-36.266	84.597		75.925	46.598	26.965	-28.08	27.826	-14.408
-149.208	-130.056	67.559	-7.049	-36.122	84.121		76.101	47.384	26.882	-28.269	27.429	-14.466
-148.447	-131.001	67.148	-6.619	-35.971	83.66		76.271	48.163	26.8	-28.447	27.04	-14.524
-147.653	-131.936	66.731	-6.171	-35.813	83.213		76.436	48.935	26.72	-28.614	26.662	-14.584
-146.828	-132.86	66.307	-5.707	-35.647	82.781		76.594	49.699	26.641	-28.77	26.294	-14.646
-145.97	-133.772	65.877	-5.224	-35.473	82.364		76.746	50.456	26.565	-28.916	25.937	-14.709
-145.08	-134.673	65.441	-4.723	-35.291	81.962		76.891	51.205	26.49	-29.05	25.592	-14.773
-144.158	-135.56	64.998	-4.203	-35.102	81.575		77.029	51.946	26.416	-29.173	25.258	-14.839
-143.205	-136.434	64.548	-3.663	-34.905	81.204		77.16	52.678	26.344	-29.286	24.938	-14.907
-142.219	-137.295	64.09	-3.103	-34.7	80.848		77.284	53.402	26.275	-29.387	24.631	-14.976
-141.202	-138.141	63.626	-2.522	-34.487	80.507		77.4	54.117	26.206	-29.478	24.337	-15.046
-140.152	-138.973	63.154	-1.921	-34.266	80.181		77.509	54.822	26.14	-29.558	24.057	-15.117
-139.069	-139.79	62.676	-1.298	-34.037	79.871		77.611	55.519	26.076	-29.628	23.792	-15.19
-137.955	-140.591	62.189	-0.654	-33.8	79.576		77.704	56.205	26.014	-29.686	23.542	-15.264
-136.808	-141.376	61.696	0.011	-33.555	79.295		77.79	56.882	25.953	-29.735	23.308	-15.34
-135.63	-142.145	61.195	0.699	-33.303	79.03		77.868	57.549	25.895	-29.773	23.089	-15.416
-134.42	-142.897	60.686	1.408	-33.042	78.78		77.937	58.206	25.839	-29.802	22.887	-15.494
-133.18	-143.631	60.171	2.138	-32.774	78.544		77.999	58.852	25.785	-29.82	22.701	-15.574
-131.909	-144.349	59.648	2.891	-32.497	78.323		78.052	59.488	25.733	-29.829	22.531	-15.654
-130.609	-145.048	59.118	3.664	-32.213	78.116		78.096	60.113	25.683	-29.828	22.379	-15.736
-129.28	-145.73	58.582	4.459	-31.921	77.923		78.132	60.727	25.636	-29.819	22.244	-15.818
-127.923	-146.393	58.039	5.274	-31.621	77.744		78.16	61.33	25.591	-29.8	22.126	-15.902
-126.54	-147.037	57.489	6.11	-31.313	77.58		78.179	61.922	25.549	-29.773	22.025	-15.987
-125.131	-147.662	56.933	6.966	-30.998	77.429		78.189	62.503	25.508	-29.738	21.941	-16.073
-123.698	-148.268	56.371	7.842	-30.675	77.292		78.191	63.073	25.471	-29.695	21.875	-16.159
-122.241	-148.855	55.804	8.736	-30.345	77.168		78.184	63.631	25.436	-29.644	21.826	-16.247
-120.763	-149.422	55.231	9.649	-30.008	77.057		78.169	64.177	25.403	-29.585	21.794	-16.336
-119.265	-149.968	54.653	10.58	-29.663	76.96		78.144	64.712	25.373	-29.52	21.779	-16.425
-117.747	-150.495	54.07	11.527	-29.31	76.875		78.111	65.236	25.346	-29.449	21.781	-16.516
-116.21	-151	53.483	12.491	-28.951	76.804		78.07	65.748	25.322	-29.371	21.8	-16.607
-114.657	-151.485	52.892	13.47	-28.585	76.745		78.019	66.248	25.3	-29.288	21.835	-16.699
-113.087	-151.949	52.297	14.464	-28.212	76.698		77.961	66.736	25.281	-29.199	21.886	-16.791
-111.502	-152.391	51.699	15.472	-27.832	76.663		77.893	67.212	25.264	-29.106	21.953	-16.884
-109.902	-152.811	51.099	16.493	-27.445	76.641		77.817	67.677	25.251	-29.008	22.036	-16.978
-108.288	-153.21	50.497	17.526	-27.052	76.63		77.733	68.13	25.24	-28.907	22.133	-17.073
-106.661	-153.586	49.894	18.57	-26.653	76.631		77.64	68.57	25.232	-28.801	22.245	-17.167
-105.022	-153.94	49.289	19.625	-26.248	76.644		77.539	68.999	25.228	-28.693	22.371	-17.263
-103.373	-154.272	48.685	20.689	-25.836	76.667		77.43	69.416	25.226	-28.583	22.51	-17.359
-101.713	-154.58	48.08	21.761	-25.419	76.702		77.312	69.821	25.227	-28.471	22.662	-17.455
-100.045	-154.865	47.477	22.841	-24.996	76.748		77.187	70.215	25.231	-28.357	22.826	-17.551
-98.37	-155.127	46.875	23.927	-24.568	76.804		77.053	70.596	25.237	-28.243	23.002	-17.648
-96.689	-155.365	46.275	25.018	-24.135	76.87		76.912	70.965	25.247	-28.129	23.188	-17.746
-95.004	-155.579	45.678	26.114	-23.696	76.946		76.764	71.323	25.26	-28.015	23.385	-17.843
-93.316	-155.769	45.085	27.213	-23.253	77.033		76.608	71.669	25.276	-27.903	23.591	-17.941
-91.628	-155.935	44.496	28.313	-22.806	77.129		76.444	72.003	25.295	-27.793	23.805	-18.039
-89.94	-156.076	43.911	29.415	-22.354	77.234		76.273	72.326	25.317	-27.685	24.027	-18.138
-88.256	-156.192	43.332	30.516	-21.899	77.349		76.096	72.636	25.342	-27.582	24.255	-18.236
-86.577	-156.283	42.759	31.615	-21.44	77.472		75.911	72.936	25.37	-27.482	24.489	-18.335
-84.903	-156.348	42.193	32.712	-20.977	77.605		75.72	73.224	25.401	-27.387	24.728	-18.434
-83.236	-156.388	41.634	33.806	-20.512	77.745		75.522	73.5	25.435	-27.298	24.971	-18.534
-81.577	-156.403	41.083	34.895	-20.045	77.894		75.318	73.765	25.472	-27.216	25.217	-18.633
-79.925	-156.391	40.54	35.978	-19.575	78.051		75.107	74.019	25.512	-27.142	25.465	-18.733
-78.282	-156.353	40.007	37.055	-19.103	78.216		74.891	74.262	25.555	-27.075	25.715	-18.834
-76.646	-156.288	39.483	38.125	-18.63	78.388		74.669	74.493	25.602	-27.019	25.965	-18.934
-75.017	-156.197	38.97	39.187	-18.156	78.567		74.441	74.714	25.651	-26.972	26.214	-19.035
-73.395	-156.078	38.468	40.239	-17.682	78.754		74.208	74.924	25.703	-26.937	26.462	-19.136
-71.777	-155.933	37.977	41.282	-17.208	78.947		73.969	75.124	25.758	-26.914	26.708	-19.237
-70.162	-155.76	37.497	42.315	-16.733	79.146		73.725	75.313	25.816	-26.904	26.951	-19.339
-68.549	-155.56	37.03	43.337	-16.26	79.352		73.476	75.491	25.877	-26.908	27.19	-19.441
-66.935	-155.332	36.576	44.346	-15.788	79.564		73.223	75.66	25.941	-26.928	27.424	-19.543
-65.318	-155.076	36.135	45.344	-15.317	79.782		72.964	75.818	26.008	-26.964	27.652	-19.646
-63.694	-154.792	35.708	46.328	-14.849	80.005		72.701	75.966	26.077	-27.018	27.874	-19.75
-62.059	-154.479	35.294	47.299	-14.384	80.234		72.433	76.105	26.15	-27.09	28.088	-19.853
-60.412	-154.137	34.895	48.257	-13.921	80.468		72.161	76.234	26.225	-27.182	28.294	-19.958
-58.751	-153.767	34.51	49.199	-13.463	80.706		71.884	76.354	26.303	-27.294	28.49	-20.063
-57.073	-153.368	34.139	50.127	-13.008	80.95		71.604	76.464	26.384	-27.429	28.676	-20.168
-55.38	-152.94	33.784	51.04	-12.559	81.198		71.319	76.566	26.468	-27.587	28.852	-20.275
-53.671	-152.482	33.444	51.937	-12.114	81.449		71.031	76.659	26.554	-27.77	29.015	-20.382
-51.947	-151.995	33.119	52.818	-11.675	81.705		70.739	76.743	26.643	-27.978	29.166	-20.489
-50.21	-151.479	32.81	53.683	-11.243	81.965		70.443	76.819	26.735	-28.213	29.303	-20.598
-48.462	-150.934	32.517	54.532	-10.817	82.228		70.143	76.887	26.829	-28.477	29.426	-20.707
-46.708	-150.36	32.239	55.364	-10.398	82.495		69.84	76.947	26.926	-28.768	29.534	-20.818
-44.951	-149.757	31.978	56.179	-9.988	82.764		69.533	76.999	27.025	-29.089	29.625	-20.929
-43.194	-149.126	31.732	56.978	-9.585	83.037		69.223	77.044	27.126	-29.439	29.699	-21.042
-41.441	-148.467	31.502	57.76	-9.191	83.312		68.91	77.082	27.23	-29.818	29.756	-21.155
-39.696	-147.78	31.288	58.524	-8.806	83.589		68.594	77.113	27.337	-30.226	29.793	-21.27
-37.96	-147.067	31.09	59.272	-8.431	83.869		68.274	77.137	27.445	-30.661	29.811	-21.386
-36.236	-146.327	30.909	60.004	-8.066	84.15		67.951	77.155	27.556	-31.124	29.808	-21.503
-34.526	-145.561	30.742	60.718	-7.711	84.433		67.626	77.166	27.669	-31.613	29.785	-21.621
-32.833	-144.771	30.592	61.416	-7.366	84.718		67.297	77.172	27.785	-32.127	29.738	-21.741
-31.158	-143.957	30.457	62.096	-7.033	85.004		66.966	77.172	27.902	-32.664	29.669	-21.862
-29.502	-143.119	30.338	62.761	-6.711	85.292		66.631	77.167	28.022	-33.221	29.576	-21.985
-27.867	-142.259	30.234	63.408	-6.401	85.58		66.294	77.156	28.143	-33.798	29.458	-22.108
-26.254	-141.378	30.145	64.039	-6.103	85.869		65.954	77.14	28.267	-34.392	29.315	-22.234
-24.663	-140.477	30.071	64.654	-5.817	86.158		65.612	77.12	28.392	-34.999	29.145	-22.361
-23.096	-139.556	30.012	65.252	-5.543	86.448		65.267	77.095	28.52	-35.617	28.948	-22.489
-21.552	-138.618	29.966	65.834	-5.283	86.738		64.919	77.066	28.649	-36.242	28.723	-22.619
-20.032	-137.664	29.935	66.399	-5.036	87.027		64.568	77.033	28.78	-36.871	28.468	-22.75
-18.535	-136.694	29.917	66.948	-4.802	87.316		64.215	76.996	28.913	-37.5	28.184	-22.883
-17.062	-135.71	29.913	67.481	-4.581	87.605		63.859	76.955	29.048	-38.126	27.869	-23.017
-15.611	-134.714	29.921	67.998	-4.374	87.893		63.501	76.911	29.184	-38.742	27.523	-23.153
-14.182	-133.706	29.942	68.498	-4.181	88.18		63.14	76.863	29.322	-39.346	27.145	-23.29
-12.774	-132.688	29.976	68.983	-4.002	88.466		62.777	76.812	29.461	-39.931	26.734	-23.428
-11.385	-131.661	30.021	69.452	-3.838	88.75		62.411	76.758	29.602	-40.493	26.29	-23.569
-10.014	-130.626	30.077	69.905	-3.687	89.033		62.042	76.702	29.744	-41.026	25.813	-23.71
-8.66	-129.584	30.145	70.342	-3.551	89.314		61.671	76.642	29.888	-41.524	25.304	-23.853
-7.319	-128.537	30.223	70.763	-3.429	89.593		61.297	76.58	30.034	-41.982	24.761	-23.997
-5.992	-127.485	30.312	71.169	-3.321	89.871		60.921	76.516	30.18	-42.395	24.187	-24.143
-4.675	-126.43	30.411	71.559	-3.228	90.145		60.542	76.45	30.328	-42.758	23.581	-24.29
-3.367	-125.372	30.519	71.933	-3.149	90.417		60.161	76.381	30.477	-43.068	22.943	-24.437
-2.069	-124.313	30.637	72.293	-3.084	90.687		59.777	76.311	30.628	-43.32	22.276	-24.587
-0.779	-123.254	30.764	72.637	-3.034	90.954		59.39	76.238	30.78	-43.511	21.579	-24.737
0.502	-122.195	30.899	72.966	-2.997	91.217		59.001	76.164	30.932	-43.639	20.855	-24.888
1.773	-121.138	31.043	73.279	-2.975	91.477		58.61	76.089	31.086	-43.701	20.104	-25.04
3.034	-120.084	31.194	73.578	-2.966	91.734		58.216	76.011	31.241	-43.694	19.329	-25.192
4.282	-119.033	31.354	73.862	-2.971	91.987		57.819	75.932	31.397	-43.619	18.53	-25.346
5.516	-117.986	31.52	74.131	-2.99	92.236		57.42	75.852	31.554	-43.472	17.711	-25.5
6.733	-116.944	31.693	74.385	-3.022	92.481		57.019	75.771	31.712	-43.254	16.872	-25.654
7.93	-115.908	31.872	74.625	-3.067	92.722		56.615	75.688	31.871	-42.965	16.016	-25.809
9.104	-114.88	32.058	74.85	-3.124	92.959		56.209	75.605	32.031	-42.603	15.147	-25.965
10.25	-113.859	32.25	75.061	-3.195	93.191		55.8	75.52	32.191	-42.171	14.265	-26.12
11.364	-112.846	32.447	75.257	-3.277	93.418		55.388	75.434	32.353	-41.669	13.374	-26.276
12.442	-111.843	32.649	75.439	-3.372	93.64		54.975	75.347	32.515	-41.098	12.477	-26.431
13.48	-110.849	32.856	75.608	-3.478	93.857		54.559	75.259	32.678	-40.458	11.576	-26.587
14.476	-109.866	33.067	75.762	-3.595	94.069		54.14	75.17	32.841	-39.751	10.673	-26.741
15.427	-108.895	33.283	75.902	-3.723	94.275		53.719	75.081	33.005	-38.978	9.771	-26.896
16.333	-107.935	33.503	76.029	-3.862	94.476		53.296	74.99	33.17	-38.14	8.873	-27.05
17.194	-106.988	33.726	76.142	-4.01	94.67		52.87	74.899	33.335	-37.239	7.981	-27.203
18.01	-106.054	33.953	76.242	-4.168	94.859		52.442	74.807	33.501	-36.274	7.097	-27.355
18.783	-105.133	34.184	76.328	-4.335	95.041		52.011	74.714	33.668	-35.249	6.223	-27.506
19.515	-104.226	34.417	76.401	-4.511	95.216		51.579	74.62	33.835	-34.164	5.361	-27.655
20.211	-103.332	34.654	76.461	-4.695	95.385		51.144	74.525	34.002	-33.021	4.514	-27.804
20.873	-102.452	34.892	76.508	-4.886	95.548		50.706	74.43	34.17	-31.823	3.683	-27.95
21.507	-101.586	35.134	76.542	-5.084	95.703		50.267	74.334	34.338	-30.571	2.871	-28.095
22.116	-100.733	35.377	76.564	-5.29	95.851		49.825	74.236	34.506	-29.269	2.079	-28.238
22.703	-99.894	35.623	76.572	-5.501	95.991		49.38	74.138	34.675	-27.919	1.308	-28.378
23.271	-99.068	35.871	76.568	-5.718	96.124		48.934	74.039	34.844	-26.523	0.562	-28.517
23.825	-98.255	36.12	76.552	-5.941	96.25		48.485	73.939	35.013	-25.085	-0.159	-28.652
24.367	-97.454	36.372	76.523	-6.169	96.367		48.034	73.837	35.183	-23.606	-0.853	-28.786
24.899	-96.665	36.624	76.482	-6.401	96.477		47.581	73.735	35.352	-22.091	-1.519	-28.916
25.424	-95.887	36.879	76.429	-6.637	96.578		47.126	73.631	35.522	-20.543	-2.154	-29.043
25.945	-95.12	37.134	76.364	-6.877	96.671		46.668	73.526	35.692	-18.965	-2.758	-29.167
26.463	-94.364	37.391	76.287	-7.121	96.756		46.209	73.42	35.862	-17.36	-3.329	-29.288
26.981	-93.617	37.649	76.198	-7.367	96.832		45.747	73.312	36.033	-15.732	-3.867	-29.405
27.499	-92.879	37.907	76.098	-7.616	96.9		45.283	73.203	36.203	-14.084	-4.368	-29.518
28.019	-92.15	38.167	75.986	-7.868	96.959		44.817	73.092	36.373	-12.422	-4.834	-29.628
28.544	-91.427	38.428	75.863	-8.121	97.009		44.349	72.98	36.543	-10.748	-5.262	-29.733
29.072	-90.711	38.69	75.729	-8.375	97.051		43.879	72.865	36.713	-9.066	-5.651	-29.834
29.607	-90.001	38.953	75.584	-8.631	97.084		43.407	72.749	36.884	-7.382	-6.001	-29.931
30.147	-89.296	39.217	75.428	-8.888	97.107		42.933	72.632	37.054	-5.699	-6.31	-30.023
30.693	-88.594	39.481	75.262	-9.145	97.122		42.456	72.512	37.224	-4.021	-6.578	-30.111
31.246	-87.896	39.747	75.085	-9.402	97.128		41.978	72.39	37.393	-2.355	-6.805	-30.193
31.805	-87.201	40.013	74.898	-9.659	97.125		41.498	72.266	37.563	-0.703	-6.989	-30.254
32.37	-86.507	40.28	74.701	-9.915	97.113		41.015	72.14	37.732	0.928	-7.131	-30.314
32.941	-85.815	40.549	74.494	-10.171	97.091		40.531	72.011	37.902	2.534	-7.231	-30.372
33.516	-85.124	40.818	74.278	-10.426	97.061		40.045	71.881	38.071	4.11	-7.289	-30.43
34.096	-84.432	41.088	74.053	-10.679	97.022		39.556	71.747	38.239	5.651	-7.305	-30.486
34.679	-83.741	41.36	73.818	-10.93	96.974		39.066	71.612	38.408	7.152	-7.281	-30.542
35.263	-83.048	41.633	73.575	-11.18	96.916		38.574	71.474	38.576	8.612	-7.215	-30.596
35.847	-82.355	41.907	73.324	-11.427	96.85		38.08	71.333	38.744	10.026	-7.11	-30.648
36.43	-81.659	42.183	73.064	-11.672	96.775		37.583	71.189	38.912	11.393	-6.966	-30.7
37.011	-80.962	42.46	72.796	-11.914	96.691		37.085	71.043	39.079	12.711	-6.785	-30.75
37.588	-80.263	42.739	72.521	-12.154	96.599		36.585	70.894	39.247	13.979	-6.567	-30.798
38.162	-79.561	43.019	72.239	-12.39	96.497		36.083	70.742	39.414	15.195	-6.314	-30.845
38.73	-78.856	43.302	71.95	-12.622	96.388		35.58	70.587	39.581	16.361	-6.028	-30.891
39.292	-78.149	43.587	71.654	-12.851	96.269		35.074	70.429	39.748	17.475	-5.71	-30.935
39.847	-77.438	43.874	71.353	-13.076	96.142		34.566	70.268	39.916	18.539	-5.363	-30.978
40.394	-76.724	44.164	71.045	-13.297	96.007		34.056	70.103	40.083	19.554	-4.987	-31.019
40.933	-76.007	44.456	70.732	-13.514	95.864		33.545	69.936	40.251	20.522	-4.587	-31.058
41.462	-75.286	44.751	70.413	-13.726	95.712		33.031	69.765	40.419	21.443	-4.163	-31.095
41.983	-74.563	45.049	70.09	-13.934	95.553		32.516	69.59	40.587	22.32	-3.719	-31.131
42.493	-73.835	45.351	69.763	-14.136	95.386		31.998	69.412	40.757	23.156	-3.256	-31.165
42.993	-73.105	45.656	69.432	-14.334	95.211		31.479	69.231	40.927	23.953	-2.778	-31.197
43.483	-72.371	45.965	69.097	-14.527	95.029		30.958	69.045	41.097	24.714	-2.287	-31.227
43.962	-71.635	46.277	68.759	-14.714	94.84		30.435	68.856	41.269	25.441	-1.786	-31.255
44.429	-70.895	46.594	68.418	-14.895	94.643		29.91	68.664	41.442	26.136	-1.276	-31.282
44.886	-70.153	46.914	68.075	-15.072	94.44		29.383	68.467	41.617
45.331	-69.408	47.239	67.731	-15.242	94.229		28.854	68.267	41.792
45.765	-68.661	47.569	67.385	-15.406	94.013		28.323	68.063	41.97
46.189	-67.911	47.903	67.038	-15.565	93.789		27.79	67.854	42.149
46.601	-67.16	48.243	66.691	-15.717	93.56		27.255	67.642	42.331
47.002	-66.408	48.587	66.344	-15.863	93.325		26.718	67.426	42.515
47.393	-65.654	48.937	65.997	-16.003	93.085		26.179	67.205	42.701
47.774	-64.9	49.293	65.652	-16.136	92.839		25.639	66.98	42.89
48.144	-64.146	49.654	65.309	-16.263	92.588		25.096	66.751	43.082
48.505	-63.391	50.021	64.967	-16.383	92.333		24.551	66.518	43.277
48.857	-62.637	50.394	64.628	-16.497	92.072		24.004	66.28	43.476
49.199	-61.885	50.774	64.292	-16.604	91.808		23.456	66.038	43.679
49.533	-61.134	51.16	63.96	-16.703	91.54		22.905	65.791	43.885
49.858	-60.384	51.553	63.632	-16.796	91.268		22.352	65.54	44.096
50.174	-59.637	51.952	63.309	-16.881	90.993		21.797	65.284	44.312
50.483	-58.893	52.358	62.99	-16.96	90.714		21.241	65.023	44.532
50.783	-58.153	52.772	62.677	-17.031	90.433		20.682	64.758	44.758
51.076	-57.415	53.192	62.37	-17.094	90.149		20.121	64.488	44.989
51.361	-56.682	53.62	62.069	-17.15	89.863		19.558	64.214	45.226
51.639	-55.953	54.055	61.774	-17.199	89.575		18.994	63.934	45.469
51.909	-55.229	54.497	61.487	-17.239	89.286		18.427	63.65	45.719
52.172	-54.51	54.947	61.206	-17.272	88.995		17.858	63.361	45.975
52.427	-53.797	55.403	60.934	-17.297	88.703		17.287	63.067	46.237
52.676	-53.09	55.868	60.669	-17.314	88.41		16.715	62.768	46.507
52.917	-52.388	56.339	60.413	-17.323	88.116		16.14	62.464	46.784
53.151	-51.693	56.818	60.165	-17.324	87.823		15.563	62.155	47.068
53.378	-51.005	57.304	59.926	-17.317	87.53		14.985	61.841	47.36
53.598	-50.325	57.797	59.695	-17.302	87.237		14.404	61.522	47.659
53.81	-49.651	58.297	59.474	-17.278	86.944		13.822	61.198	47.967
54.015	-48.986	58.805	59.263	-17.247	86.653		13.237	60.869	48.282
54.213	-48.328	59.319	59.06	-17.207	86.363		12.651	60.535	48.604
54.403	-47.679	59.84	58.868	-17.16	86.075		12.063	60.195	48.935
54.586	-47.038	60.367	58.685	-17.104	85.789		11.472	59.85	49.274
54.761	-46.406	60.901	58.512	-17.04	85.505		10.881	59.5	49.621
54.928	-45.783	61.441	58.35	-16.968	85.223		10.287	59.145	49.976
55.087	-45.17	61.988	58.197	-16.888	84.945		9.691	58.784	50.339
55.238	-44.566	62.54	58.054	-16.8	84.669		9.094	58.418	50.71
55.38	-43.972	63.098	57.922	-16.704	84.398		8.494	58.047	51.089
55.513	-43.388	63.661	57.8	-16.6	84.13		7.893	57.67	51.475
55.638	-42.814	64.229	57.688	-16.488	83.866		7.29	57.288	51.869
55.754	-42.251	64.803	57.586	-16.369	83.607		6.686	56.901	52.27
55.86	-41.698	65.38	57.494	-16.242	83.352		6.08	56.508	52.678
55.957	-41.156	65.963	57.413	-16.108	83.103		5.472	56.11	53.093
56.044	-40.624	66.549	57.341	-15.966	82.859		4.862	55.707	53.515
56.121	-40.103	67.139	57.279	-15.817	82.621		4.251	55.298	53.944
56.188	-39.593	67.732	57.227	-15.661	82.389		3.638	54.883	54.378
56.245	-39.093	68.328	57.185	-15.498	82.164		3.024	54.463	54.818
56.292	-38.605	68.926	57.152	-15.328	81.945		2.408	54.038	55.264
56.328	-38.128	69.527	57.129	-15.152	81.734		1.791	53.606	55.715
56.353	-37.662	70.129	57.114	-14.968	81.53		1.173	53.17	56.172
56.367	-37.206	70.733	57.108	-14.779	81.334		0.553	52.728	56.632
56.37	-36.762	71.338	57.111	-14.583	81.146		-0.068	52.28	57.098
56.362	-36.329	71.943	57.123	-14.381	80.967		-0.69	51.827	57.567
56.342	-35.907	72.549	57.143	-14.174	80.796		-1.313	51.368	58.04
56.311	-35.496	73.154	57.17	-13.961	80.635		-1.937	50.903	58.516
56.268	-35.095	73.759	57.205	-13.742	80.483		-2.562	50.433	58.995
56.213	-34.706	74.363	57.247	-13.518	80.341		-3.188	49.957	59.477
56.147	-34.327	74.966	57.296	-13.29	80.209		-3.815	49.476	59.961
56.069	-33.959	75.567	57.352	-13.056	80.087		-4.442	48.989	60.447
55.98	-33.602	76.166	57.413	-12.818	79.976		-5.069	48.496	60.934
55.878	-33.255	76.762	57.481	-12.576	79.876		-5.698	47.997	61.423
55.765	-32.918	77.356	57.554	-12.331	79.787		-6.326	47.493	61.912
55.641	-32.592	77.947	57.632	-12.081	79.71		-6.954	46.983	62.401
55.505	-32.276	78.535	57.714	-11.828	79.644		-7.583	46.467	62.889
55.357	-31.97	79.119	57.801	-11.572	79.59		-8.212	45.945	63.378
55.198	-31.673	79.699	57.892	-11.313	79.548		-8.84	45.418	63.865
55.029	-31.386	80.275	57.986	-11.052	79.519		-9.469	44.885	64.35
54.848	-31.109	80.847	58.084	-10.789	79.501		-10.097	44.347	64.833
54.656	-30.841	81.414	58.184	-10.523	79.497		-10.724	43.802	65.314
54.454	-30.581	81.976	58.287	-10.257	79.504		-11.351	43.252	65.792
54.242	-30.331	82.534	58.392	-9.989	79.525		-11.977	42.697	66.266
54.019	-30.089	83.086	58.499	-9.72	79.559		-12.602	42.136	66.737
53.787	-29.855	83.633	58.607	-9.451	79.605		-13.226	41.569	67.204
53.545	-29.629	84.175	58.716	-9.181	79.665		-13.849	40.997	67.666
53.293	-29.411	84.712	58.826	-8.912	79.738		-14.47	40.419	68.123
53.033	-29.2	85.243	58.936	-8.643	79.824		-15.09	39.836	68.575
52.765	-28.997	85.769	59.046	-8.375	79.924		-15.709	39.247	69.022
52.488	-28.8	86.289	59.155	-8.109	80.036		-16.325	38.654	69.463
52.203	-28.61	86.804	59.264	-7.843	80.163		-16.94	38.055	69.898
51.911	-28.426	87.313	59.371	-7.58	80.302		-17.552	37.451	70.326
51.612	-28.247	87.817	59.477	-7.318	80.455		-18.163	36.841	70.749
51.306	-28.075	88.315	59.581	-7.059	80.622		-18.771	36.227	71.164
50.995	-27.907	88.809	59.683	-6.802	80.802		-19.376	35.608	71.572
50.678	-27.744	89.296	59.782	-6.549	80.995		-19.978	34.984	71.974
50.356	-27.585	89.779	59.878	-6.298	81.202		-20.578	34.355	72.368
50.029	-27.43	90.257	59.971	-6.051	81.421		-21.174	33.722	72.755
49.698	-27.278	90.73	60.06	-5.807	81.654		-21.768	33.084	73.134
49.364	-27.13	91.198	60.145	-5.567	81.9		-22.358	32.441	73.506
49.028	-26.984	91.662	60.225	-5.331	82.159		-22.944	31.794	73.869
48.689	-26.84	92.122	60.301	-5.099	82.431		-23.527	31.143	74.226
48.348	-26.698	92.578	60.372	-4.872	82.716		-24.106	30.488	74.574
48.005	-26.557	93.029	60.436	-4.649	83.013		-24.682	29.828	74.914
47.662	-26.417	93.478	60.495	-4.431	83.322		-25.253	29.165	75.247
47.318	-26.278	93.923	60.548	-4.217	83.644		-25.819	28.498	75.571
46.974	-26.138	94.366	60.594	-4.009	83.978		-26.382	27.827	75.888
46.63	-25.998	94.805	60.633	-3.806	84.324		-26.94	27.153	76.197
46.286	-25.858	95.243	60.665	-3.608	84.682		-27.493	26.475	76.498
45.942	-25.717	95.679	60.689	-3.416	85.051		-28.042	25.794	76.791
45.599	-25.574	96.114	60.705	-3.228	85.432		-28.585	25.11	77.077
45.256	-25.429	96.547	60.713	-3.047	85.824		-29.124	24.423	77.354
44.913	-25.283	96.98	60.712	-2.871	86.226		-29.657	23.733	77.624
44.572	-25.134	97.413	60.702	-2.701	86.639		-30.186	23.041	77.886
44.23	-24.983	97.846	60.682	-2.536	87.062		-30.709	22.346	78.14
43.89	-24.829	98.279	60.653	-2.378	87.496		-31.226	21.649	78.387
43.549	-24.672	98.714	60.613	-2.225	87.938		-31.738	20.949	78.626
43.208	-24.511	99.15	60.563	-2.078	88.391		-32.244	20.248	78.857
42.867	-24.347	99.588	60.502	-1.937	88.852		-32.745	19.544	79.081
42.526	-24.18	100.028	60.429	-1.802	89.322		-33.24	18.839	79.297
42.184	-24.009	100.47	60.345	-1.672	89.801		-33.728	18.133	79.506
41.841	-23.833	100.916	60.25	-1.549	90.288		-34.211	17.425	79.707
41.496	-23.654	101.365	60.142	-1.431	90.783		-34.688	16.716	79.901
41.149	-23.47	101.817	60.021	-1.319	91.285		-35.158	16.006	80.088
40.799	-23.282	102.274	59.887	-1.213	91.795		-35.623	15.295	80.267
40.446	-23.089	102.736	59.74	-1.113	92.312		-36.081	14.583	80.439
40.09	-22.892	103.202	59.579	-1.018	92.835		-36.532	13.871	80.604
39.729	-22.69	103.674	59.405	-0.929	93.365		-36.977	13.158	80.761
39.363	-22.483	104.151	59.216	-0.845	93.902		-37.416	12.445	80.912
38.991	-22.272	104.634	59.012	-0.766	94.444		-37.848	11.731	81.055
38.613	-22.056	105.123	58.793	-0.693	94.991		-38.274	11.018	81.192
38.227	-21.835	105.619	58.559	-0.624	95.544		-38.693	10.305	81.322
37.833	-21.609	106.121	58.309	-0.561	96.102		-39.105	9.592	81.445
37.429	-21.378	106.63	58.043	-0.503	96.664		-39.51	8.879	81.561
37.016	-21.143	107.146	57.76	-0.449	97.231		-39.909	8.167	81.671
36.591	-20.903	107.669	57.461	-0.399	97.802		-40.301	7.455	81.774
36.154	-20.659	108.2	57.145	-0.354	98.377		-40.686	6.744	81.87
35.703	-20.41	108.738	56.811	-0.314	98.955		-41.065	6.034	81.961
35.239	-20.156	109.283	56.46	-0.277	99.536		-41.436	5.324	82.045
34.759	-19.899	109.836	56.09	-0.244	100.121		-41.801	4.616	82.123
34.263	-19.637	110.397	55.703	-0.215	100.708		-42.159	3.909	82.194
33.75	-19.371	110.966	55.297	-0.189	101.297		-42.511	3.202	82.26
33.219	-19.101	111.542	54.873	-0.167	101.889		-42.856	2.497	82.32
32.671	-18.827	112.126	54.431	-0.148	102.483		-43.194	1.794	82.375
32.104	-18.55	112.718	53.969	-0.132	103.078		-43.526	1.092	82.423
31.517	-18.27	113.318	53.489	-0.119	103.675		-43.851	0.391	82.466
30.912	-17.986	113.925	52.991	-0.109	104.273		-44.17	-0.308	82.504
30.286	-17.7	114.54	52.473	-0.101	104.872		-44.482	-1.006	82.537
29.641	-17.411	115.163	51.937	-0.096	105.472		-44.788	-1.701	82.564
28.975	-17.12	115.792	51.383	-0.093	106.072		-45.087	-2.395	82.586
28.289	-16.827	116.429	50.81	-0.093	106.672		-45.38	-3.088	82.603
27.584	-16.532	117.073	50.219	-0.095	107.273		-45.667	-3.778	82.616
26.858	-16.236	117.724	49.609	-0.098	107.874		-45.948	-4.466	82.623
26.113	-15.938	118.381	48.982	-0.104	108.474		-46.223	-5.153	82.627
25.348	-15.64	119.045	48.337	-0.111	109.074		-46.492	-5.837	82.626
24.566	-15.341	119.715	47.674	-0.12	109.673		-46.755	-6.519	82.62
23.765	-15.043	120.391	46.994	-0.131	110.271		-47.012	-7.199	82.61
22.947	-14.744	121.072	46.298	-0.143	110.868		-47.263	-7.877	82.597
22.113	-14.446	121.759	45.585	-0.156	111.464		-47.509	-8.553	82.579
21.263	-14.149	122.45	44.855	-0.171	112.059		-47.749	-9.226	82.558
20.399	-13.854	123.146	44.11	-0.187	112.652		-47.984	-9.897	82.533
19.522	-13.56	123.847	43.35	-0.204	113.244		-48.214	-10.566	82.505
18.632	-13.268	124.551	42.575	-0.222	113.833		-48.439	-11.233	82.474
17.73	-12.978	125.258	41.786	-0.241	114.421		-48.658	-11.897	82.439
16.818	-12.691	125.969	40.983	-0.261	115.006		-48.873	-12.559	82.402
15.895	-12.407	126.681	40.167	-0.282	115.589		-49.083	-13.219	82.361
14.963	-12.126	127.396	39.339	-0.303	116.17		-49.288	-13.876	82.319
14.023	-11.849	128.113	38.498	-0.325	116.748		-49.489	-14.531	82.273
13.076	-11.576	128.83	37.646	-0.348	117.324		-49.685	-15.184	82.225
12.122	-11.306	129.548	36.784	-0.372	117.897		-49.878	-15.834	82.176
11.163	-11.042	130.266	35.912	-0.396	118.467		-50.066	-16.482	82.124
10.199	-10.782	130.983	35.031	-0.42	119.034		-50.25	-17.127	82.07
9.232	-10.527	131.698	34.141	-0.445	119.598		-50.431	-17.77	82.015
8.261	-10.277	132.412	33.244	-0.47	120.159		-50.608	-18.411	81.958
7.289	-10.032	133.123	32.341	-0.496	120.716		-50.781	-19.049	81.9
6.315	-9.794	133.831	31.431	-0.522	121.27		-50.952	-19.684	81.841
5.341	-9.561	134.535	30.517	-0.548	121.821		-51.119	-20.317	81.781
4.368	-9.334	135.234	29.599	-0.575	122.368		-51.283	-20.948	81.72
3.397	-9.113	135.928	28.678	-0.601	122.912		-51.445	-21.575	81.659
2.427	-8.898	136.617	27.755	-0.629	123.452		-51.605	-22.201	81.598
1.461	-8.691	137.299	26.831	-0.656	123.989		-51.762	-22.823	81.536
0.5	-8.49	137.974	25.907	-0.684	124.521		-51.917	-23.443	81.474
-0.457	-8.295	138.641	24.984	-0.712	125.05		-52.07	-24.061	81.413
-1.408	-8.108	139.301	24.063	-0.74	125.575		-52.221	-24.675	81.352
-2.352	-7.927	139.952	23.144	-0.768	126.097		-52.371	-25.287	81.292
-3.288	-7.754	140.594	22.229	-0.797	126.614		-52.519	-25.897	81.232
-4.215	-7.588	141.226	21.319	-0.826	127.127		-52.666	-26.503	81.174
-5.133	-7.43	141.848	20.414	-0.855	127.637		-52.811	-27.107	81.117
-6.04	-7.279	142.46	19.515	-0.884	128.142		-52.956	-27.708	81.061
-6.936	-7.135	143.061	18.623	-0.913	128.644		-53.099	-28.306	81.007
-7.819	-6.998	143.651	17.738	-0.943	129.141		-53.242	-28.902	80.955
-8.69	-6.87	144.229	16.862	-0.973	129.635		-53.384	-29.494	80.905
-9.547	-6.748	144.794	15.995	-1.003	130.124		-53.525	-30.084	80.857
-10.391	-6.635	145.348	15.138	-1.033	130.609		-53.666	-30.671	80.812
-11.22	-6.529	145.889	14.291	-1.063	131.09		-53.806	-31.255	80.769
-12.034	-6.43	146.416	13.454	-1.093	131.567		-53.946	-31.835	80.728
-12.834	-6.339	146.931	12.629	-1.124	132.039		-54.086	-32.413	80.691
-13.619	-6.255	147.432	11.816	-1.154	132.508		-54.225	-32.988	80.656
-14.389	-6.179	147.918	11.014	-1.185	132.972		-54.364	-33.56	80.624
-15.143	-6.11	148.391	10.226	-1.216	133.432		-54.503	-34.129	80.596
-15.883	-6.049	148.85	9.45	-1.247	133.887		-54.642	-34.694	80.57
-16.608	-5.995	149.294	8.687	-1.278	134.338		-54.78	-35.257	80.548
-17.319	-5.948	149.723	7.937	-1.309	134.785		-54.919	-35.816	80.53
-18.016	-5.907	150.138	7.201	-1.341	135.228		-55.057	-36.373	80.514
-18.7	-5.874	150.537	6.479	-1.372	135.666		-55.196	-36.926	80.503
-19.37	-5.848	150.922	5.771	-1.403	136.1		-55.334	-37.475	80.495
-20.028	-5.828	151.291	5.077	-1.435	136.529		-55.472	-38.022	80.49
-20.674	-5.815	151.645	4.397	-1.466	136.954		-55.611	-38.565	80.489
-21.309	-5.808	151.983	3.731	-1.498	137.375		-55.749	-39.105	80.492
-21.934	-5.807	152.306	3.079	-1.529	137.791		-55.887	-39.641	80.499
-22.549	-5.812	152.614	2.441	-1.561	138.203		-56.024	-40.174	80.509
-23.156	-5.823	152.906	1.817	-1.593	138.61		-56.162	-40.704	80.523
-23.754	-5.839	153.183	1.207	-1.624	139.013		-56.299	-41.23	80.541
-24.344	-5.861	153.445	0.61	-1.656	139.412		-56.436	-41.753	80.562
-24.927	-5.888	153.691	0.027	-1.688	139.806		-56.573	-42.272	80.587
-25.504	-5.92	153.922	-0.543	-1.719	140.195		-56.709	-42.788	80.616
-26.073	-5.956	154.137	-1.101	-1.751	140.58		-56.845	-43.3	80.648
-26.637	-5.997	154.338	-1.645	-1.783	140.961		-56.98	-43.808	80.684
-27.196	-6.042	154.524	-2.178	-1.814	141.337		-57.114	-44.313	80.723
-27.749	-6.091	154.694	-2.699	-1.846	141.708		-57.248	-44.814	80.766
-28.297	-6.144	154.85	-3.208	-1.878	142.076		-57.38	-45.311	80.812
-28.84	-6.2	154.992	-3.707	-1.909	142.438		-57.512	-45.805	80.861
-29.379	-6.26	155.119	-4.196	-1.941	142.797		-57.642	-46.294	80.913
-29.914	-6.323	155.233	-4.675	-1.972	143.151		-57.771	-46.78	80.969
-30.446	-6.388	155.332	-5.144	-2.003	143.5		-57.899	-47.262	81.027
-30.973	-6.456	155.418	-5.606	-2.035	143.845		-58.025	-47.74	81.089
-31.497	-6.526	155.491	-6.06	-2.066	144.185		-58.149	-48.214	81.152
-32.017	-6.599	155.55	-6.506	-2.097	144.522		-58.272	-48.685	81.219
-32.534	-6.673	155.597	-6.947	-2.128	144.853		-58.392	-49.151	81.288
-33.047	-6.749	155.632	-7.381	-2.159	145.181		-58.51	-49.613	81.359
-33.558	-6.827	155.654	-7.811	-2.19	145.504		-58.626	-50.071	81.432
-34.065	-6.906	155.665	-8.236	-2.221	145.822		-58.739	-50.524	81.507
-34.568	-6.986	155.663	-8.658	-2.252	146.136		-58.85	-50.974	81.584
-35.069	-7.067	155.651	-9.076	-2.283	146.446		-58.958	-51.419	81.662
-35.565	-7.149	155.627	-9.492	-2.313	146.752		-59.062	-51.861	81.742
-36.059	-7.231	155.593	-9.905	-2.344	147.053		-59.164	-52.297	81.823
-36.548	-7.314	155.548	-10.317	-2.374	147.35		-59.262	-52.73	81.905
-37.035	-7.397	155.493	-10.728	-2.404	147.643		-59.356	-53.158	81.987
-37.517	-7.48	155.428	-11.138	-2.435	147.931		-59.447	-53.582	82.07
-37.996	-7.563	155.353	-11.548	-2.465	148.215		-59.534	-54.001	82.153
-38.471	-7.646	155.268	-11.958	-2.495	148.496		-59.617	-54.415	82.236
-38.942	-7.728	155.174	-12.368	-2.524	148.771		-59.695	-54.825	82.32
-39.41	-7.81	155.071	-12.78	-2.554	149.043		-59.769	-55.231	82.402
-39.874	-7.892	154.959	-13.193	-2.584	149.311		-59.839	-55.632	82.484
-40.334	-7.972	154.839	-13.608	-2.613	149.574		-59.904	-56.028	82.566
-40.791	-8.051	154.71	-14.024	-2.642	149.834		-59.964	-56.419	82.646
-41.244	-8.13	154.573	-14.443	-2.672	150.089		-60.019	-56.805	82.726
-41.694	-8.207	154.428	-14.864	-2.701	150.34		-60.069	-57.187	82.804
-42.14	-8.283	154.275	-15.288	-2.729	150.587		-60.114	-57.564	82.881
-42.583	-8.358	154.115	-15.714	-2.758	150.831		-60.153	-57.936	82.956
-43.023	-8.431	153.948	-16.144	-2.787	151.07		-60.186	-58.303	83.029
-43.46	-8.503	153.773	-16.577	-2.815	151.305		-60.213	-58.664	83.1
-43.894	-8.573	153.591	-17.014	-2.844	151.536		-60.235	-59.021	83.17
-44.324	-8.641	153.403	-17.453	-2.872	151.764		-60.251	-59.373	83.237
-44.753	-8.707	153.208	-17.897	-2.9	151.987		-60.26	-59.719	83.301
-45.178	-8.772	153.007	-18.344	-2.928	152.207		-60.263	-60.06	83.364
-45.601	-8.834	152.799	-18.794	-2.956	152.423		-60.26	-60.396	83.423
-46.022	-8.895	152.586	-19.249	-2.983	152.635		-60.25	-60.727	83.48
-46.44	-8.953	152.367	-19.706	-3.011	152.843		-60.233	-61.052	83.535
-46.857	-9.009	152.142	-20.168	-3.038	153.047		-60.21	-61.371	83.586
-47.271	-9.063	151.912	-20.633	-3.065	153.247		-60.18	-61.686	83.634
-47.683	-9.115	151.676	-21.102	-3.092	153.444		-60.143	-61.994	83.679
-48.094	-9.164	151.435	-21.574	-3.119	153.637		-60.1	-62.297	83.721
-48.504	-9.211	151.19	-22.049	-3.145	153.827		-60.049	-62.595	83.759
-48.911	-9.256	150.939	-22.527	-3.172	154.012		-59.991	-62.886	83.794
-49.318	-9.298	150.684	-23.009	-3.198	154.194		-59.926	-63.172	83.825
-49.724	-9.338	150.424	-23.493	-3.224	154.372		-59.854	-63.452	83.853
-50.129	-9.376	150.16	-23.98	-3.251	154.547		-59.774	-63.726	83.878
-50.532	-9.411	149.892	-24.468	-3.276	154.718		-59.688	-63.995	83.898
-50.936	-9.444	149.619	-24.959	-3.302	154.886		-59.593	-64.257	83.915
-51.338	-9.474	149.343	-25.452	-3.328	155.05		-59.492	-64.513	83.928
-51.74	-9.502	149.063	-25.946	-3.353	155.21		-59.383	-64.763	83.937
-52.142	-9.527	148.779	-26.442	-3.378	155.367		-59.267	-65.007	83.942
-52.543	-9.55	148.491	-26.938	-3.403	155.52		-59.143	-65.245	83.944
-52.945	-9.57	148.2	-27.435	-3.428	155.67		-59.012	-65.476	83.941
-53.346	-9.589	147.906	-27.932	-3.453	155.817		-58.874	-65.702	83.934
-53.747	-9.604	147.608	-28.429	-3.477	155.96		-58.728	-65.92	83.923
-54.148	-9.618	147.307	-28.926	-3.502	156.099		-58.575	-66.133	83.909
-54.549	-9.629	147.004	-29.422	-3.526	156.235		-58.414	-66.339	83.89
-54.95	-9.638	146.697	-29.917	-3.55	156.368		-58.246	-66.538	83.867
-55.352	-9.645	146.388	-30.411	-3.574	156.498		-58.071	-66.731	83.84
-55.753	-9.649	146.076	-30.904	-3.597	156.624		-57.888	-66.917	83.809
-56.155	-9.652	145.761	-31.394	-3.621	156.747		-57.698	-67.096	83.774
-56.556	-9.652	145.444	-31.883	-3.644	156.866		-57.501	-67.269	83.735
-56.958	-9.65	145.126	-32.369	-3.667	156.982		-57.297	-67.435	83.692
-57.361	-9.646	144.805	-32.853	-3.69	157.096		-57.085	-67.594	83.645
-57.763	-9.639	144.482	-33.333	-3.713	157.205		-56.867	-67.746	83.594
-58.165	-9.631	144.159	-33.811	-3.735	157.312		-56.641	-67.891	83.539
-58.568	-9.621	143.834	-34.286	-3.758	157.416		-56.409	-68.029	83.48
-58.971	-9.608	143.508	-34.758	-3.78	157.516		-56.169	-68.161	83.418
-59.374	-9.594	143.181	-35.226	-3.802	157.613		-55.923	-68.285	83.351
-59.776	-9.577	142.854	-35.69	-3.824	157.707		-55.67	-68.402	83.281
-60.179	-9.559	142.527	-36.15	-3.845	157.799		-55.411	-68.512	83.207
-60.582	-9.539	142.2	-36.607	-3.867	157.887		-55.145	-68.615	83.129
-60.984	-9.516	141.874	-37.059	-3.888	157.972		-54.873	-68.71	83.048
-61.386	-9.492	141.548	-37.507	-3.909	158.054		-54.594	-68.799	82.963
-61.788	-9.466	141.224	-37.951	-3.93	158.134		-54.31	-68.88	82.874
-62.19	-9.438	140.901	-38.39	-3.95	158.21		-54.019	-68.953	82.782
-62.591	-9.408	140.581	-38.824	-3.971	158.284		-53.722	-69.02	82.687
-62.991	-9.377	140.262	-39.254	-3.991	158.354		-53.42	-69.079	82.587
-63.391	-9.344	139.946	-39.679	-4.011	158.422		-53.112	-69.131	82.485
-63.79	-9.309	139.634	-40.099	-4.031	158.488		-52.799	-69.175	82.379
-64.188	-9.272	139.324	-40.514	-4.05	158.55		-52.479	-69.212	82.269
-64.585	-9.233	139.019	-40.924	-4.07	158.61		-52.155	-69.241	82.157
-64.98	-9.193	138.718	-41.33	-4.089	158.667		-51.825	-69.263	82.041
-65.375	-9.151	138.423	-41.73	-4.108	158.722		-51.49	-69.277	81.921
-65.768	-9.108	138.132	-42.125	-4.127	158.774		-51.15	-69.284	81.799
-66.16	-9.063	137.847	-42.515	-4.145	158.823		-50.805	-69.283	81.673
-66.551	-9.017	137.569	-42.9	-4.164	158.87		-50.455	-69.274	81.545
-66.939	-8.969	137.297	-43.28	-4.182	158.914		-50.1	-69.258	81.413
-67.326	-8.919	137.033	-43.655	-4.2	158.956		-49.74	-69.234	81.278
-67.712	-8.868	136.777	-44.025	-4.218	158.996		-49.375	-69.203	81.14
-68.095	-8.816	136.529	-44.391	-4.235	159.033		-49.006	-69.164	81
-68.476	-8.762	136.291	-44.751	-4.252	159.068		-48.631	-69.117	80.856
-68.856	-8.707	136.061	-45.106	-4.27	159.101		-48.252	-69.063	80.71
-69.233	-8.651	135.842	-45.457	-4.286	159.132		-47.869	-69.001	80.561
-69.608	-8.593	135.634	-45.803	-4.303	159.16		-47.48	-68.931	80.409
-69.98	-8.535	135.438	-46.144	-4.32	159.186		-47.087	-68.854	80.254
-70.35	-8.475	135.253	-46.482	-4.336	159.21		-46.689	-68.768	80.097
-70.718	-8.414	135.081	-46.814	-4.352	159.232		-46.287	-68.675	79.937
-71.083	-8.351	134.922	-47.143	-4.368	159.252		-45.879	-68.574	79.775
-71.445	-8.288	134.778	-47.467	-4.383	159.271		-45.467	-68.466	79.61
-71.805	-8.224	134.648	-47.787	-4.398	159.287		-45.051	-68.349	79.443
-72.162	-8.158	134.533	-48.103	-4.413	159.301		-44.629	-68.225	79.273
-72.516	-8.092	134.435	-48.415	-4.428	159.314		-44.203	-68.093	79.101
-72.867	-8.025	134.353	-48.724	-4.443	159.324		-43.772	-67.953	78.927
-73.215	-7.957	134.289	-49.029	-4.457	159.333		-43.336	-67.805	78.751
-73.56	-7.888	134.243	-49.33	-4.472	159.341		-42.895	-67.648	78.572
-73.902	-7.819	134.216	-49.628	-4.485	159.346		-42.449	-67.484	78.392
-74.24	-7.748	134.209	-49.922	-4.499	159.35		-41.999	-67.312	78.209
-74.576	-7.677	134.223	-50.213	-4.513	159.353		-41.543	-67.131	78.024
-74.908	-7.606	134.257	-50.501	-4.526	159.354		-41.081	-66.943	77.838
-75.237	-7.534	134.314	-50.786	-4.539	159.354		-40.615	-66.746	77.649
-75.562	-7.461	134.394	-51.068	-4.552	159.352		-40.143	-66.54	77.459
-75.884	-7.388	134.497	-51.347	-4.564	159.349		-39.666	-66.327	77.267
-76.202	-7.314	134.623	-51.623	-4.576	159.345		-39.183	-66.105	77.074
-76.517	-7.241	134.774	-51.896	-4.588	159.339		-38.694	-65.874	76.878
-76.828	-7.166	134.95	-52.167	-4.6	159.333		-38.2	-65.635	76.681
-77.135	-7.092	135.15	-52.435	-4.612	159.325		-37.7	-65.387	76.483
-77.439	-7.017	135.375	-52.701	-4.623	159.316		-37.194	-65.13	76.283
-77.738	-6.942	135.625	-52.964	-4.634	159.306		-36.682	-64.865	76.082
-78.034	-6.867	135.901	-53.225	-4.645	159.295		-36.164	-64.59	75.88
-78.326	-6.792	136.201	-53.484	-4.655	159.283		-35.639	-64.307	75.676
-78.615	-6.717	136.527	-53.742	-4.666	159.27		-35.108	-64.014	75.471
-78.899	-6.642	136.878	-53.997	-4.676	159.256		-34.571	-63.712	75.265
-79.179	-6.568	137.253	-54.25	-4.686	159.242		-34.027	-63.401	75.058
-79.455	-6.493	137.653	-54.501	-4.695	159.227		-33.476	-63.08	74.849
-79.727	-6.419	138.077	-54.751	-4.704	159.211		-32.919	-62.75	74.64
-79.995	-6.345	138.524	-54.999	-4.713	159.194		-32.354	-62.41	74.43
-80.259	-6.271	138.994	-55.246	-4.722	159.177		-31.783	-62.06	74.219
-80.518	-6.198	139.487	-55.492	-4.731	159.16		-31.205	-61.7	74.008
-80.774	-6.125	140.002	-55.736	-4.739	159.141		-30.619	-61.331	73.795
-81.024	-6.053	140.537	-55.979	-4.747	159.123		-30.027	-60.951	73.582
-81.271	-5.981	141.093	-56.22	-4.755	159.104		-29.427	-60.56	73.369
-81.513	-5.91	141.668	-56.461	-4.762	159.084		-28.819	-60.16	73.154
-81.75	-5.84	142.261	-56.701	-4.769	159.065		-28.205	-59.748	72.94
-81.983	-5.77	142.873	-56.94	-4.776	159.045		-27.582	-59.326	72.725
-82.212	-5.701	143.501	-57.179	-4.783	159.025		-26.953	-58.893	72.509
-82.435	-5.633	144.145	-57.416	-4.789	159.005		-26.316	-58.449	72.294
-82.654	-5.566	144.804	-57.654	-4.795	158.984		-25.671	-57.994	72.078
-82.869	-5.501	145.478	-57.89	-4.801	158.964		-25.019	-57.527	71.862
-83.078	-5.436	146.164	-58.127	-4.807	158.943		-24.359	-57.049	71.645
-83.283	-5.372	146.864	-58.363	-4.812	158.923		-23.691	-56.559	71.429
-83.483	-5.309	147.575	-58.599	-4.817	158.903		-23.016	-56.057	71.213
-83.678	-5.248	148.297	-58.835	-4.822	158.883		-22.333	-55.542	70.997
-83.868	-5.187	149.028	-59.07	-4.826	158.863		-21.642	-55.015	70.781
-84.053	-5.128	149.769	-59.306	-4.83	158.843		-20.944	-54.475	70.565
-84.233	-5.07	150.517	-59.543	-4.834	158.824		-20.239	-53.922	70.349
-84.408	-5.014	151.272	-59.779	-4.838	158.805		-19.525	-53.355	70.134
-84.577	-4.959	152.034	-60.016	-4.841	158.786		-18.805	-52.774	69.919
-84.742	-4.905	152.8	-60.253	-4.844	158.768		-18.076	-52.179	69.705
-84.901	-4.853	153.571	-60.491	-4.847	158.75		-17.341	-51.569	69.491
-85.055	-4.802	154.344	-60.73	-4.85	158.733		-16.598	-50.945	69.278
-85.204	-4.752	155.12	-60.969	-4.852	158.716		-15.847	-50.305	69.065
-85.347	-4.704	155.897	-61.209	-4.854	158.7		-15.089	-49.649	68.853
-85.485	-4.658	156.674	-61.45	-4.856	158.685		-14.325	-48.977	68.642
-85.617	-4.613	157.45	-61.692	-4.857	158.67		-13.553	-48.288	68.431
-85.744	-4.569	158.224	-61.935	-4.858	158.657		-12.774	-47.583	68.222
-85.865	-4.527	158.995	-62.179	-4.859	158.644		-11.988	-46.859	68.013
-85.981	-4.487	159.762	-62.425	-4.859	158.632		-11.195	-46.118	67.805
-86.091	-4.448	160.524	-62.672	-4.859	158.62		-10.396	-45.358	67.599
-86.195	-4.411	161.279	-62.92	-4.859	158.61		-9.59	-44.579	67.393
-86.294	-4.375	162.028	-63.17	-4.859	158.601		-8.777	-43.781	67.189
-86.386	-4.341	162.769	-63.422	-4.858	158.593		-7.958	-42.962	66.986
-86.473	-4.308	163.5	-63.675	-4.857	158.586		-7.133	-42.123	66.785
-86.554	-4.277	164.222	-63.931	-4.856	158.58		-6.302	-41.263	66.584
-86.617	-4.248	164.933	-64.188	-4.854	158.576		-5.465	-40.381	66.385
-86.678	-4.22	165.632	-64.447	-4.852	158.573		-4.622	-39.476	66.188
-86.737	-4.194	166.32	-64.708	-4.85	158.571		-3.773	-38.549	65.992
-86.794	-4.169	166.995	-64.972	-4.848	158.57		-2.919	-37.598	65.798
-86.85	-4.146	167.656	-65.237	-4.845	158.571		-2.059	-36.622	65.606
-86.904	-4.124	168.305	-65.505	-4.842	158.574		-1.195	-35.622	65.415
-86.956	-4.104	168.939	-65.776	-4.838	158.577		-0.325	-34.596	65.226
-87.006	-4.085	169.559	-66.049	-4.834	158.583		0.092	-33.544	65.039
-87.054	-4.068	170.164	-66.325	-4.83	158.59		0.511	-32.465	64.854
-87.1	-4.052	170.755	-66.603	-4.826	158.599		0.932	-32.029	64.671
-87.144	-4.038	171.331	-66.884	-4.821	158.609		1.355	-31.586	64.49
-87.187	-4.025	171.892	-67.168	-4.816	158.621		1.781	-31.136	64.311
-87.227	-4.013	172.437	-67.456	-4.811	158.635		2.208	-30.681	64.134
-87.266	-4.003	172.968	-67.746	-4.805	158.651		2.637	-30.218	63.96
-87.303	-3.994	173.485	-68.039	-4.799	158.669		3.069	-29.749	63.787
-87.337	-3.986	173.986	-68.336	-4.793	158.689		3.502	-29.274	63.618
-87.37	-3.98	174.474	-68.636	-4.787	158.711		3.937	-28.791	63.45
-87.401	-3.974	174.947	-68.94	-4.78	158.734		4.375	-28.302	63.285
-87.429	-3.97	175.407	-69.247	-4.772	158.76		4.814	-27.805	63.123
-87.456	-3.967	175.853	-69.557	-4.765	158.789		5.254	-27.301	62.963
-87.481	-3.965	176.286	-69.872	-4.757	158.819		5.697	-26.789	62.806
-87.503	-3.964	176.706	-70.19	-4.749	158.852		6.141	-26.269	62.652
-87.524	-3.964	177.114	-70.512	-4.74	158.886		6.588	-25.741	62.501
-87.542	-3.965	177.509	-70.838	-4.731	158.924		7.035	-25.205	62.352
			-71.169	-4.722	158.963		7.485	-24.661	62.206
			-71.503	-4.713	159.005		7.936	-24.108	62.064
			-71.842	-4.703	159.05		8.388	-23.546	61.924
			-72.185	-4.693	159.097		8.842	-22.975	61.787
			-72.532	-4.682	159.147		9.298	-22.394	61.654
			-72.884	-4.671	159.2		9.755	-21.804	61.524
			-73.241	-4.66	159.255		10.213	-21.205	61.446
			-73.602	-4.648	159.313
			-73.968	-4.637	159.373
			-74.339	-4.632	159.437
			-74.715	-4.627	159.503
			-75.096	-4.622	159.573
			-75.483	-4.617	159.645
			-75.874	-4.612	159.72
			-76.271	-4.607	159.799
			-76.449	-4.602	159.881
			-76.628	-4.596	159.966
			-76.809	-4.591	159.996
			-76.991	-4.585	160.027
			-77.175	-4.579	160.059
			-77.361	-4.573	160.092
			-77.547	-4.567	160.125
			-77.736	-4.561	160.16
			-77.926	-4.555	160.196
			-78.118	-4.549	160.232
			-78.311	-4.542	160.27
			-78.507	-4.536	160.309
			-78.703	-4.529	160.348
			-78.902	-4.522	160.389
			-79.102	-4.516	160.431
			-79.304	-4.509	160.473
			-79.508	-4.501	160.517
			-79.714	-4.494	160.562

## Sheet: Figure 4
Panel A														Panel B
Purkinje cell 1							Purkinje cell 2							Left		Right
Ipsi			Contra				Ipsi			Contra				x-axis	y-axis	x-axis	y-axis
Eye position	Head Torque	Firing rate	Eye position	Head Torque	Firing rate		Eye position	Head Torque	Firing rate	Eye position	Head Torque	Firing rate		173.308	175.351	116.96	151.696
-7.162	0.046	129.402	7.895	0.07	145.389		7.067	0.023	66.785	-6.29	0.01	85.6997		46.2969	53.3678	1.14799	57.2565
-7.162	0.046	129.733	7.895	0.069	145.74		7.067	0.023	66.965	-6.289	0.01	85.4891		93.5944	105.123	-10.6517	20.6526
-7.162	0.046	130.06	7.895	0.068	146.09		7.067	0.023	67.147	-6.289	0.01	85.2984		90.7484	83.0636	64.3322	86.6209
-7.162	0.046	130.383	7.895	0.068	146.44		7.067	0.023	67.328	-6.29	0.009	85.1275		34.2034	33.6654	28.9629	46.9705
-7.162	0.046	130.702	7.895	0.067	146.789		7.067	0.023	67.509	-6.29	0.009	84.9762		149.952	172.777	80.0239	140.474
-7.162	0.047	131.018	7.895	0.066	147.136		7.067	0.023	67.689	-6.291	0.009	84.844		193.315	197.574	93.0954	153.538
-7.162	0.047	131.333	7.895	0.065	147.482		7.067	0.023	67.868	-6.292	0.009	84.7306		45.3147	39.3371	57.8672	52.0213
-7.162	0.047	131.645	7.895	0.065	147.826		7.067	0.023	68.045	-6.293	0.009	84.6351		133.855	123.291	81.955	109.664
-7.162	0.047	131.956	7.895	0.064	148.166		7.067	0.023	68.222	-6.295	0.009	84.5571		55.657	67.3248	73.7165	66.4169
-7.162	0.047	132.266	7.895	0.063	148.504		7.067	0.023	68.397	-6.296	0.009	84.4955		104.539	78.5373	35.6066	57.2578
-7.162	0.047	132.576	7.894	0.062	148.837		7.067	0.023	68.57	-6.298	0.009	84.4495		35.6857	43.4362	68.6804	91.2192
-7.162	0.048	132.885	7.894	0.061	149.167		7.067	0.023	68.74	-6.299	0.009	84.4181		45.9783	43.8533	69.5868	76.7482
-7.162	0.048	133.193	7.894	0.06	149.492		7.067	0.023	68.908	-6.301	0.009	84.4003		225.384	224.13	15.6033	34.9195
-7.162	0.048	133.501	7.894	0.059	149.813		7.067	0.023	69.072	-6.303	0.009	84.395		37.5421	26.0499	4.32179	16.3039
-7.162	0.049	133.809	7.894	0.058	150.132		7.067	0.023	69.232	-6.306	0.009	84.4011		47.4158	45.4845	24.9745	24.1102
-7.162	0.049	134.117	7.893	0.057	150.448		7.067	0.023	69.387	-6.308	0.009	84.4173		22.1784	24.1463	21.2538	45.4826
-7.162	0.049	134.425	7.893	0.057	150.762		7.067	0.023	69.538	-6.31	0.009	84.4427		0.365568	0.401161	-28.796	1.90213
-7.162	0.05	134.733	7.893	0.056	151.073		7.067	0.023	69.682	-6.313	0.009	84.4759		31.4603	38.7919	28.9432	32.5531
-7.162	0.05	135.041	7.892	0.055	151.382		7.067	0.023	69.82	-6.315	0.009	84.516		79.8996	80.0018	120.558	126.924
-7.162	0.05	135.348	7.892	0.054	151.689		7.067	0.023	69.951	-6.317	0.009	84.5617		11.6569	9.19264	5.41212	22.6153
-7.162	0.051	135.655	7.892	0.053	151.992		7.067	0.023	70.075	-6.32	0.009	84.6121		30.7113	36.99	31.3586	35.1931
-7.162	0.051	135.962	7.891	0.052	152.293		7.066	0.023	70.191	-6.323	0.009	84.666		93.3068	103.532	81.3572	103.155
-7.162	0.052	136.269	7.89	0.051	152.589		7.066	0.022	70.3	-6.325	0.009	84.7226		129.555	123.468	124.488	121.367
-7.162	0.052	136.575	7.89	0.05	152.882		7.066	0.022	70.402	-6.328	0.009	84.7808		37.3129	37.5456	43.1832	48.8388
-7.162	0.053	136.881	7.889	0.049	153.169		7.066	0.022	70.496	-6.33	0.008	84.8398		30.5914	40.1885	18.5992	30.6573
-7.162	0.053	137.186	7.889	0.048	153.451		7.066	0.022	70.583	-6.333	0.008	84.8989		117.557	107.119	91.2423	68.7837
-7.162	0.054	137.849	7.888	0.046	154.063		7.066	0.022	70.686	-6.334	0.008	84.9574		0.298213	0.0589958	-35.3171	25.8366
-7.162	0.054	138.505	7.887	0.044	154.664		7.066	0.022	70.8	-6.336	0.008	85.0146		37.7123	28.2992	1.18914	11.6367
-7.162	0.055	139.152	7.886	0.043	155.253		7.066	0.022	70.924	-6.338	0.008	85.0701		101.424	97.0261	105.715	107.857
-7.162	0.055	139.792	7.885	0.041	155.829		7.065	0.022	71.056	-6.341	0.008	85.1232		124.621	97.849	58.9221	95.5117
-7.162	0.056	140.424	7.884	0.04	156.39		7.065	0.022	71.194	-6.344	0.007	85.1739		128.082	134.127	137.377	122.408
-7.162	0.057	141.048	7.882	0.038	156.937		7.065	0.021	71.336	-6.348	0.007	85.2216		40.4675	43.3064	23.3233	29.0251
-7.162	0.057	141.664	7.881	0.036	157.469		7.065	0.021	71.482	-6.352	0.007	85.2664		50.4415	46.0522	61.9279	51.2406
-7.162	0.058	142.273	7.88	0.035	157.987		7.064	0.021	71.63	-6.356	0.007	85.3081
-7.162	0.059	142.874	7.878	0.033	158.49		7.064	0.021	71.778	-6.36	0.007	85.3467
-7.162	0.059	143.47	7.877	0.032	158.979		7.064	0.021	71.925	-6.364	0.007	85.3824
-7.162	0.06	144.06	7.875	0.03	159.452		7.063	0.02	72.07	-6.369	0.007	85.4154
-7.162	0.06	144.645	7.873	0.029	159.911		7.063	0.02	72.213	-6.374	0.006	85.446
-7.162	0.061	145.227	7.872	0.027	160.355		7.063	0.02	72.351	-6.379	0.006	85.4745
-7.162	0.062	145.804	7.87	0.026	160.785		7.062	0.02	72.483	-6.384	0.006	85.5014
-7.162	0.062	146.378	7.868	0.024	161.199		7.062	0.02	72.605	-6.389	0.006	85.5272
-7.162	0.063	146.95	7.866	0.023	161.599		7.061	0.019	72.712	-6.395	0.006	85.5525
-7.162	0.063	147.52	7.864	0.022	161.983		7.06	0.019	72.802	-6.4	0.006	85.578
-7.162	0.064	148.087	7.862	0.02	162.353		7.06	0.019	72.871	-6.405	0.006	85.6043
-7.162	0.064	148.653	7.86	0.019	162.707		7.059	0.019	72.918	-6.41	0.005	85.6322
-7.162	0.065	149.217	7.857	0.018	163.046		7.058	0.018	72.94	-6.416	0.005	85.6625
-7.162	0.065	149.78	7.855	0.016	163.369		7.058	0.018	72.938	-6.421	0.005	85.6959
-7.162	0.066	150.34	7.852	0.015	163.676		7.057	0.018	72.912	-6.426	0.005	85.7332
-7.162	0.066	150.899	7.85	0.014	163.968		7.056	0.017	72.863	-6.431	0.005	85.7754
-7.162	0.067	151.456	7.847	0.013	164.243		7.055	0.017	72.791	-6.436	0.005	85.8232
-7.162	0.068	152.009	7.845	0.012	164.502		7.054	0.017	72.701	-6.441	0.005	85.8774
-7.162	0.068	152.56	7.842	0.01	164.745		7.053	0.016	72.594	-6.446	0.004	85.9389
-7.162	0.068	153.106	7.839	0.009	164.972		7.052	0.016	72.475	-6.45	0.004	86.0085
-7.162	0.069	153.647	7.836	0.008	165.181		7.051	0.016	72.348	-6.454	0.004	86.0869
-7.162	0.069	154.183	7.833	0.007	165.371		7.05	0.015	72.214	-6.459	0.004	86.1748
-7.162	0.07	154.713	7.83	0.006	165.542		7.049	0.015	72.074	-6.463	0.004	86.2731
-7.162	0.07	155.235	7.827	0.005	165.693		7.048	0.015	71.927	-6.466	0.004	86.3822
-7.162	0.07	155.748	7.824	0.004	165.824		7.047	0.014	71.776	-6.47	0.004	86.5028
-7.162	0.071	156.25	7.82	0.003	165.934		7.045	0.014	71.619	-6.473	0.003	86.6355
-7.162	0.071	156.742	7.817	0.002	166.023		7.044	0.013	71.459	-6.476	0.003	86.7807
-7.162	0.071	157.221	7.814	0.002	166.091		7.042	0.013	71.295	-6.479	0.003	86.9389
-7.162	0.072	157.688	7.81	0.001	166.138		7.041	0.013	71.128	-6.482	0.003	87.1104
-7.162	0.072	158.142	7.807	0	166.163		7.04	0.012	70.959	-6.484	0.003	87.2955
-7.162	0.072	158.583	7.803	-0.001	166.167		7.038	0.012	70.789	-6.487	0.003	87.4945
-7.162	0.072	159.01	7.8	-0.001	166.147		7.036	0.011	70.619	-6.489	0.003	87.7075
-7.162	0.072	159.423	7.796	-0.002	166.105		7.035	0.011	70.449	-6.49	0.003	87.9347
-7.162	0.073	159.822	7.792	-0.002	166.04		7.033	0.01	70.281	-6.492	0.003	88.1761
-7.162	0.073	160.207	7.788	-0.003	165.951		7.031	0.01	70.116	-6.493	0.003	88.4317
-7.162	0.073	160.578	7.785	-0.004	165.84		7.029	0.01	69.954	-6.494	0.002	88.7014
-7.162	0.073	160.933	7.781	-0.004	165.706		7.027	0.009	69.797	-6.494	0.002	88.9852
-7.162	0.073	161.274	7.777	-0.005	165.549		7.026	0.009	69.645	-6.495	0.002	89.2828
-7.162	0.074	161.6	7.773	-0.005	165.372		7.024	0.008	69.5	-6.495	0.002	89.5942
-7.162	0.074	161.911	7.769	-0.006	165.174		7.022	0.008	69.36	-6.495	0.002	89.919
-7.162	0.074	162.207	7.765	-0.006	164.957		7.019	0.007	69.228	-6.495	0.002	90.2571
-7.162	0.074	162.488	7.761	-0.007	164.722		7.017	0.007	69.104	-6.494	0.002	90.6081
-7.162	0.075	162.755	7.757	-0.007	164.468		7.015	0.007	68.987	-6.493	0.002	90.9716
-7.162	0.075	163.006	7.752	-0.008	164.197		7.013	0.006	68.879	-6.492	0.002	91.3474
-7.162	0.075	163.242	7.748	-0.008	163.91		7.011	0.006	68.78	-6.491	0.002	91.7351
-7.162	0.076	163.464	7.744	-0.009	163.608		7.008	0.005	68.69	-6.489	0.002	92.1344
-7.162	0.076	163.671	7.74	-0.009	163.292		7.006	0.005	68.611	-6.487	0.003	92.5447
-7.162	0.077	163.863	7.736	-0.01	162.962		7.004	0.004	68.542	-6.485	0.003	92.9658
-7.162	0.077	164.041	7.731	-0.011	162.619		7.001	0.004	68.485	-6.483	0.003	93.3973
-7.162	0.078	164.203	7.727	-0.011	162.263		6.999	0.003	68.441	-6.48	0.003	93.8387
-7.162	0.078	164.35	7.723	-0.012	161.893		6.996	0.003	68.409	-6.477	0.003	94.2897
-7.162	0.079	164.48	7.718	-0.013	161.51		6.994	0.002	68.391	-6.474	0.003	94.75
-7.162	0.079	164.592	7.714	-0.013	161.114		6.991	0.002	68.386	-6.471	0.003	95.219
-7.162	0.08	164.686	7.709	-0.014	160.704		6.989	0.002	68.396	-6.467	0.003	95.6965
-7.162	0.08	164.761	7.705	-0.015	160.282		6.986	0.001	68.418	-6.463	0.004	96.1821
-7.162	0.081	164.816	7.7	-0.016	159.845		6.983	0.001	68.456	-6.459	0.004	96.6755
-7.162	0.081	164.849	7.696	-0.017	159.394		6.98	0	68.51	-6.455	0.004	97.1764
-7.162	0.082	164.862	7.691	-0.018	158.926		6.978	0	68.581	-6.45	0.004	97.6844
-7.162	0.082	164.853	7.687	-0.019	158.441		6.975	-0.001	68.67	-6.445	0.005	98.1993
-7.162	0.083	164.822	7.682	-0.019	157.939		6.972	-0.001	68.776	-6.44	0.005	98.7207
-7.162	0.083	164.768	7.677	-0.02	157.419		6.969	-0.002	68.901	-6.434	0.005	99.2486
-7.162	0.084	164.691	7.673	-0.021	156.881		6.965	-0.002	69.043	-6.429	0.006	99.7826
-7.162	0.085	164.592	7.668	-0.022	156.327		6.962	-0.003	69.203	-6.423	0.006	100.323
-7.162	0.085	164.469	7.663	-0.024	155.758		6.959	-0.003	69.38	-6.416	0.006	100.868
-7.162	0.086	164.323	7.658	-0.025	155.175		6.956	-0.004	69.572	-6.41	0.007	101.42
-7.162	0.087	164.153	7.654	-0.026	154.579		6.952	-0.004	69.78	-6.403	0.007	101.977
-7.162	0.087	163.961	7.649	-0.027	153.974		6.949	-0.005	70.002	-6.396	0.007	102.539
-7.162	0.088	163.745	7.644	-0.028	153.362		6.945	-0.006	70.239	-6.389	0.008	103.107
-7.162	0.088	163.506	7.639	-0.029	152.745		6.941	-0.006	70.487	-6.382	0.008	103.681
-7.162	0.089	163.241	7.634	-0.03	152.128		6.937	-0.007	70.747	-6.374	0.009	104.26
-7.162	0.09	162.944	7.629	-0.032	151.513		6.934	-0.007	71.016	-6.366	0.009	104.845
-7.162	0.091	162.61	7.624	-0.033	150.901		6.929	-0.008	71.292	-6.358	0.009	105.435
-7.162	0.091	162.237	7.619	-0.034	150.293		6.925	-0.009	71.576	-6.35	0.01	106.031
-7.162	0.092	161.823	7.614	-0.035	149.691		6.921	-0.009	71.865	-6.341	0.01	106.634
-7.162	0.093	161.368	7.608	-0.037	149.095		6.917	-0.01	72.161	-6.332	0.011	107.242
-7.162	0.093	160.875	7.603	-0.038	148.506		6.912	-0.011	72.461	-6.323	0.011	107.857
-7.162	0.094	160.345	7.598	-0.039	147.925		6.907	-0.011	72.766	-6.314	0.012	108.478
-7.162	0.095	159.782	7.593	-0.041	147.353		6.902	-0.012	73.074	-6.305	0.012	109.107
-7.162	0.096	159.192	7.587	-0.042	146.791		6.897	-0.013	73.386	-6.296	0.013	109.742
-7.162	0.097	158.581	7.582	-0.044	146.239		6.892	-0.013	73.7	-6.286	0.014	110.385
-7.162	0.097	157.955	7.577	-0.045	145.697		6.887	-0.014	74.016	-6.276	0.014	111.036
-7.162	0.098	157.325	7.572	-0.046	145.166		6.881	-0.015	74.332	-6.266	0.015	111.695
-7.162	0.099	156.698	7.566	-0.048	144.647		6.876	-0.016	74.647	-6.257	0.015	112.362
-7.162	0.1	156.075	7.561	-0.049	144.139		6.87	-0.017	74.962	-6.246	0.016	113.038
-7.162	0.1	155.46	7.555	-0.051	143.644		6.864	-0.017	75.275	-6.236	0.017	113.722
-7.162	0.101	154.854	7.55	-0.052	143.16		6.857	-0.018	75.585	-6.226	0.017	114.415
-7.162	0.102	154.26	7.545	-0.054	142.688		6.851	-0.019	75.893	-6.216	0.018	115.117
-7.162	0.102	153.679	7.539	-0.055	142.229		6.844	-0.02	76.198	-6.206	0.019	115.828
-7.162	0.103	153.112	7.534	-0.057	141.781		6.836	-0.021	76.5	-6.195	0.02	116.549
-7.162	0.104	152.561	7.528	-0.058	141.344		6.828	-0.022	76.799	-6.185	0.02	117.279
-7.162	0.104	152.027	7.523	-0.06	140.92		6.819	-0.023	77.095	-6.175	0.021	118.018
-7.162	0.105	151.511	7.517	-0.061	140.506		6.809	-0.024	77.387	-6.164	0.022	118.766
-7.162	0.105	151.012	7.512	-0.062	140.106		6.799	-0.025	77.675	-6.154	0.023	119.524
-7.162	0.106	150.531	7.506	-0.064	139.718		6.787	-0.026	77.96	-6.144	0.024	120.291
-7.162	0.106	150.069	7.501	-0.065	139.344		6.775	-0.027	78.241	-6.134	0.025	121.066
-7.162	0.107	149.626	7.495	-0.067	138.984		6.762	-0.028	78.518	-6.124	0.026	121.85
-7.162	0.107	149.2	7.49	-0.068	138.639		6.748	-0.029	78.791	-6.114	0.027	122.643
-7.162	0.108	148.791	7.484	-0.07	138.309		6.732	-0.03	79.058	-6.104	0.028	123.443
-7.162	0.108	148.401	7.479	-0.071	137.994		6.716	-0.031	79.319	-6.094	0.029	124.252
-7.162	0.109	148.03	7.473	-0.073	137.696		6.699	-0.033	79.574	-6.085	0.031	125.068
-7.162	0.109	147.679	7.468	-0.074	137.413		6.68	-0.034	79.821	-6.076	0.032	125.891
-7.162	0.11	147.35	7.463	-0.075	137.148		6.661	-0.035	80.062	-6.067	0.033	126.721
-7.162	0.11	147.044	7.457	-0.077	136.899		6.64	-0.036	80.295	-6.058	0.034	127.558
-7.162	0.111	146.762	7.452	-0.078	136.667		6.618	-0.037	80.52	-6.05	0.035	128.401
-7.162	0.111	146.504	7.447	-0.079	136.453		6.596	-0.039	80.737	-6.042	0.037	129.25
-7.162	0.112	146.273	7.441	-0.081	136.257		6.572	-0.04	80.946	-6.034	0.038	130.104
-7.162	0.112	146.069	7.436	-0.082	136.08		6.548	-0.041	81.147	-6.026	0.039	130.963
-7.162	0.113	145.893	7.431	-0.084	135.924		6.522	-0.042	81.341	-6.019	0.041	131.827
-7.162	0.113	145.747	7.426	-0.085	135.791		6.496	-0.044	81.526	-6.013	0.042	132.695
-7.162	0.114	145.631	7.421	-0.086	135.68		6.469	-0.045	81.704	-6.007	0.044	133.568
-7.162	0.115	145.55	7.415	-0.087	135.593		6.442	-0.047	81.875	-6.001	0.045	134.444
-7.162	0.115	145.509	7.41	-0.089	135.529		6.413	-0.048	82.04	-5.996	0.046	135.324
-7.162	0.116	145.511	7.405	-0.09	135.489		6.385	-0.049	82.198	-5.991	0.048	136.207
-7.162	0.117	145.558	7.4	-0.091	135.475		6.355	-0.051	82.351	-5.987	0.049	137.094
-7.162	0.117	145.651	7.395	-0.093	135.484		6.326	-0.052	82.499	-5.983	0.051	137.984
-7.162	0.118	145.791	7.39	-0.094	135.517		6.296	-0.054	82.642	-5.98	0.052	138.876
-7.162	0.119	145.975	7.386	-0.095	135.573		6.265	-0.055	82.779	-5.978	0.054	139.772
-7.162	0.119	146.2	7.381	-0.097	135.649		6.235	-0.057	82.911	-5.976	0.055	140.671
-7.162	0.12	146.464	7.376	-0.098	135.743		6.204	-0.058	83.038	-5.975	0.057	141.572
-7.162	0.121	146.765	7.371	-0.099	135.853		6.172	-0.06	83.159	-5.975	0.058	142.476
-7.162	0.122	147.102	7.366	-0.1	135.979		6.141	-0.062	83.274	-5.975	0.06	143.384
-7.162	0.123	147.473	7.361	-0.102	136.12		6.109	-0.063	83.383	-5.976	0.061	144.294
-7.162	0.123	147.875	7.357	-0.103	136.276		6.077	-0.065	83.486	-5.978	0.063	145.207
-7.162	0.124	148.308	7.352	-0.104	136.449		6.044	-0.067	83.584	-5.981	0.064	146.124
-7.163	0.125	148.769	7.347	-0.106	136.637		6.011	-0.068	83.675	-5.985	0.066	147.044
-7.163	0.126	149.254	7.342	-0.107	136.841		5.978	-0.07	83.761	-5.989	0.068	147.968
-7.164	0.127	149.759	7.338	-0.108	137.06		5.945	-0.072	83.84	-5.994	0.069	148.895
-7.164	0.128	150.278	7.333	-0.11	137.294		5.911	-0.073	83.914	-6	0.071	149.826
-7.165	0.129	150.806	7.328	-0.111	137.542		5.877	-0.075	83.98	-6.006	0.072	150.761
-7.166	0.13	151.334	7.323	-0.112	137.805		5.842	-0.077	84.04	-6.014	0.074	151.7
-7.167	0.131	151.855	7.319	-0.114	138.08		5.806	-0.078	84.092	-6.021	0.075	152.642
-7.169	0.132	152.359	7.314	-0.115	138.367		5.77	-0.08	84.137	-6.029	0.077	153.589
-7.17	0.133	152.84	7.309	-0.116	138.666		5.733	-0.082	84.173	-6.038	0.078	154.539
-7.172	0.134	153.294	7.304	-0.118	138.975		5.695	-0.084	84.203	-6.047	0.08	155.494
-7.174	0.135	153.719	7.299	-0.119	139.295		5.656	-0.086	84.225	-6.056	0.082	156.453
-7.176	0.136	154.111	7.294	-0.12	139.625		5.616	-0.087	84.239	-6.065	0.083	157.416
-7.178	0.137	154.465	7.289	-0.122	139.966		5.575	-0.089	84.246	-6.075	0.085	158.382
-7.181	0.138	154.776	7.284	-0.123	140.319		5.532	-0.091	84.245	-6.084	0.086	159.353
-7.183	0.139	155.042	7.279	-0.124	140.682		5.488	-0.093	84.236	-6.093	0.088	160.327
-7.186	0.14	155.258	7.273	-0.126	141.055		5.443	-0.095	84.22	-6.101	0.089	161.305
-7.189	0.141	155.419	7.268	-0.127	141.439		5.396	-0.097	84.196	-6.109	0.091	162.287
-7.191	0.142	155.521	7.263	-0.128	141.834		5.348	-0.099	84.166	-6.117	0.092	163.272
-7.194	0.143	155.561	7.257	-0.13	142.237		5.299	-0.101	84.129	-6.123	0.094	164.261
-7.196	0.144	155.53	7.251	-0.131	142.649		5.248	-0.103	84.085	-6.128	0.095	165.253
-7.196	0.145	155.404	7.245	-0.133	143.068		5.196	-0.105	84.037	-6.132	0.097	166.248
-7.193	0.146	155.17	7.238	-0.134	143.494		5.142	-0.107	83.983	-6.135	0.098	167.247
-7.188	0.147	154.823	7.23	-0.135	143.925		5.087	-0.109	83.925	-6.136	0.1	168.249
-7.179	0.149	154.367	7.221	-0.137	144.36		5.03	-0.111	83.864	-6.136	0.101	169.254
-7.166	0.15	153.816	7.212	-0.138	144.797		4.971	-0.113	83.801	-6.133	0.103	170.263
-7.149	0.151	153.188	7.201	-0.14	145.236		4.91	-0.115	83.737	-6.128	0.105	171.275
-7.13	0.152	152.483	7.19	-0.141	145.673		4.846	-0.117	83.672	-6.121	0.106	172.29
-7.107	0.153	151.703	7.177	-0.143	146.109		4.779	-0.119	83.606	-6.111	0.108	173.308
-7.082	0.154	150.848	7.163	-0.144	146.542		4.709	-0.121	83.54	-6.099	0.109	174.33
-7.054	0.155	149.923	7.147	-0.145	146.97		4.635	-0.123	83.473	-6.083	0.111	175.355
-7.025	0.157	148.931	7.13	-0.147	147.395		4.558	-0.125	83.405	-6.065	0.112	176.385
-6.994	0.158	147.88	7.111	-0.148	147.814		4.477	-0.128	83.337	-6.044	0.114	177.418
-6.961	0.159	146.775	7.091	-0.15	148.229		4.393	-0.13	83.267	-6.019	0.116	178.455
-6.927	0.16	145.628	7.069	-0.151	148.638		4.304	-0.132	83.197	-5.991	0.117	179.497
-6.891	0.161	144.448	7.045	-0.153	149.041		4.211	-0.134	83.125	-5.959	0.119	180.543
-6.853	0.162	143.241	7.02	-0.154	149.438		4.115	-0.137	83.053	-5.924	0.121	181.593
-6.813	0.164	142.004	6.993	-0.156	149.828		4.013	-0.139	82.979	-5.885	0.122	182.649
-6.772	0.165	140.734	6.964	-0.157	150.211		3.907	-0.141	82.905	-5.842	0.124	183.709
-6.728	0.166	139.429	6.933	-0.159	150.584		3.795	-0.144	82.831	-5.796	0.126	184.775
-6.682	0.167	138.088	6.901	-0.16	150.947		3.678	-0.146	82.764	-5.745	0.128	185.846
-6.633	0.168	136.71	6.866	-0.162	151.297		3.555	-0.149	82.706	-5.691	0.129	186.923
-6.58	0.169	135.296	6.83	-0.163	151.634		3.426	-0.151	82.66	-5.633	0.131	188.006
-6.524	0.171	133.85	6.792	-0.165	151.958		3.291	-0.154	82.63	-5.572	0.133	189.094
-6.462	0.172	132.374	6.753	-0.166	152.266		3.151	-0.156	82.618	-5.507	0.135	190.189
-6.396	0.173	130.873	6.711	-0.168	152.558		3.006	-0.159	82.625	-5.438	0.137	191.289
-6.323	0.174	129.353	6.668	-0.169	152.834		2.856	-0.162	82.652	-5.366	0.139	192.395
-6.245	0.175	127.819	6.623	-0.171	153.093		2.702	-0.164	82.699	-5.29	0.14	193.507
-6.161	0.177	126.281	6.577	-0.172	153.335		2.543	-0.167	82.767	-5.211	0.142	194.625
-6.071	0.178	124.743	6.529	-0.174	153.558		2.38	-0.169	82.856	-5.129	0.144	195.749
-5.974	0.179	123.21	6.479	-0.176	153.763		2.214	-0.172	82.964	-5.044	0.146	196.878
-5.872	0.18	121.683	6.428	-0.177	153.948		2.043	-0.174	83.089	-4.956	0.148	198.013
-5.764	0.182	120.166	6.375	-0.179	154.113		1.869	-0.177	83.23	-4.865	0.15	199.153
-5.65	0.183	118.66	6.321	-0.18	154.258		1.691	-0.18	83.384	-4.77	0.152	200.298
-5.529	0.184	117.168	6.265	-0.182	154.383		1.51	-0.182	83.548	-4.673	0.154	201.447
-5.402	0.185	115.691	6.207	-0.184	154.487		1.325	-0.185	83.719	-4.573	0.156	202.601
-5.269	0.187	114.229	6.147	-0.185	154.572		1.138	-0.187	83.894	-4.47	0.159	203.759
-5.128	0.188	112.784	6.086	-0.187	154.637		0.948	-0.19	84.071	-4.365	0.161	204.922
-4.981	0.189	111.355	6.024	-0.189	154.683		0.756	-0.193	84.25	-4.256	0.163	206.088
-4.827	0.191	109.943	5.959	-0.19	154.71		0.561	-0.195	84.431	-4.145	0.165	207.257
-4.665	0.192	108.546	5.893	-0.192	154.719		0.365	-0.198	84.615	-4.03	0.167	208.429
-4.496	0.193	107.166	5.825	-0.194	154.709		0.168	-0.2	84.8	-3.913	0.169	209.605
-4.319	0.195	105.803	5.755	-0.195	154.68		-0.029	-0.203	84.987	-3.793	0.171	210.782
-4.136	0.196	104.46	5.684	-0.197	154.632		-0.227	-0.205	85.175	-3.67	0.174	211.963
-3.945	0.198	103.138	5.611	-0.199	154.565		-0.426	-0.208	85.365	-3.544	0.176	213.145
-3.748	0.199	101.84	5.536	-0.201	154.477		-0.624	-0.21	85.556	-3.415	0.178	214.329
-3.544	0.201	100.567	5.459	-0.203	154.369		-0.822	-0.213	85.748	-3.283	0.18	215.515
-3.335	0.202	99.321	5.381	-0.204	154.241		-1.021	-0.215	85.94	-3.149	0.183	216.702
-3.119	0.204	98.098	5.301	-0.206	154.094		-1.219	-0.218	86.132	-3.012	0.185	217.89
-2.898	0.205	96.896	5.219	-0.208	153.928		-1.416	-0.22	86.324	-2.873	0.187	219.08
-2.671	0.207	95.721	5.136	-0.21	153.742		-1.613	-0.222	86.516	-2.731	0.189	220.27
-2.441	0.209	94.592	5.051	-0.212	153.537		-1.809	-0.225	86.706	-2.588	0.192	221.461
-2.209	0.21	93.522	4.965	-0.214	153.311		-2.005	-0.227	86.896	-2.443	0.194	222.653
-1.974	0.212	92.516	4.877	-0.216	153.066		-2.199	-0.23	87.083	-2.296	0.196	223.845
-1.737	0.214	91.571	4.789	-0.218	152.802		-2.392	-0.232	87.267	-2.148	0.199	225.037
-1.5	0.216	90.674	4.7	-0.22	152.519		-2.583	-0.234	87.446	-1.999	0.201	226.23
-1.261	0.218	89.811	4.609	-0.222	152.219		-2.771	-0.237	87.619	-1.849	0.203	227.423
-1.021	0.22	88.983	4.518	-0.224	151.902		-2.957	-0.239	87.784	-1.698	0.205	228.617
-0.778	0.222	88.194	4.427	-0.226	151.571		-3.14	-0.241	87.943	-1.548	0.208	229.81
-0.533	0.224	87.443	4.334	-0.228	151.227		-3.319	-0.244	88.093	-1.397	0.21	231.004
-0.285	0.226	86.725	4.241	-0.23	150.871		-3.495	-0.246	88.237	-1.246	0.212	232.198
-0.034	0.228	86.038	4.148	-0.232	150.503		-3.666	-0.248	88.372	-1.096	0.214	233.391
0.219	0.23	85.375	4.054	-0.235	150.125		-3.833	-0.251	88.5	-0.947	0.217	234.585
0.474	0.232	84.727	3.96	-0.237	149.739		-3.995	-0.253	88.62	-0.799	0.219	235.779
0.73	0.234	84.088	3.865	-0.239	149.345		-4.153	-0.255	88.733	-0.653	0.221	236.972
0.986	0.236	83.444	3.771	-0.241	148.947		-4.305	-0.258	88.839	-0.507	0.223	238.165
1.241	0.239	82.791	3.675	-0.243	148.543		-4.453	-0.26	88.938	-0.363	0.226	239.358
1.495	0.241	82.128	3.58	-0.246	148.135		-4.595	-0.262	89.031	-0.221	0.228	240.55
1.749	0.243	81.453	3.484	-0.248	147.723		-4.731	-0.264	89.119	-0.081	0.23	241.742
2.001	0.245	80.767	3.388	-0.25	147.306		-4.861	-0.267	89.198	0.058	0.233	242.933
2.251	0.248	80.068	3.291	-0.253	146.886		-4.985	-0.269	89.265	0.195	0.235	244.123
2.499	0.25	79.356	3.195	-0.255	146.463		-5.103	-0.271	89.318	0.329	0.237	245.312
2.744	0.252	78.63	3.098	-0.258	146.036		-5.214	-0.273	89.353	0.462	0.24	246.499
2.986	0.255	77.888	3	-0.26	145.606		-5.32	-0.276	89.367	0.593	0.242	247.683
3.224	0.257	77.131	2.903	-0.263	145.175		-5.419	-0.278	89.36	0.722	0.244	248.866
3.457	0.26	76.359	2.804	-0.265	144.741		-5.513	-0.28	89.329	0.849	0.247	250.045
3.684	0.262	75.57	2.706	-0.268	144.306		-5.601	-0.282	89.273	0.974	0.249	251.221
3.906	0.265	74.765	2.607	-0.27	143.869		-5.685	-0.285	89.193	1.098	0.252	252.392
4.122	0.267	73.944	2.508	-0.273	143.433		-5.764	-0.287	89.087	1.22	0.254	253.559
4.331	0.27	73.108	2.408	-0.275	142.997		-5.838	-0.289	88.957	1.341	0.257	254.72
4.535	0.272	72.258	2.307	-0.278	142.563		-5.908	-0.292	88.805	1.46	0.26	255.874
4.733	0.275	71.394	2.206	-0.28	142.132		-5.974	-0.294	88.631	1.578	0.263	257.021
4.926	0.278	70.517	2.105	-0.283	141.705		-6.036	-0.296	88.439	1.695	0.266	258.16
5.112	0.28	69.63	2.003	-0.285	141.283		-6.093	-0.299	88.232	1.811	0.268	259.289
5.292	0.283	68.733	1.901	-0.288	140.867		-6.146	-0.301	88.012	1.925	0.271	260.408
5.466	0.285	67.828	1.798	-0.29	140.459		-6.195	-0.303	87.785	2.038	0.274	261.516
5.633	0.288	66.917	1.696	-0.293	140.059		-6.241	-0.306	87.555	2.15	0.278	262.611
5.794	0.291	66.001	1.592	-0.296	139.668		-6.283	-0.308	87.324	2.26	0.281	263.693
5.948	0.294	65.082	1.489	-0.298	139.287		-6.322	-0.31	87.093	2.369	0.284	264.76
6.096	0.296	64.163	1.386	-0.301	138.917		-6.358	-0.313	86.863	2.477	0.287	265.812
6.236	0.299	63.244	1.282	-0.303	138.559		-6.392	-0.315	86.634	2.583	0.291	266.847
6.368	0.302	62.328	1.178	-0.306	138.213		-6.422	-0.317	86.408	2.686	0.294	267.864
6.494	0.304	61.414	1.074	-0.308	137.88		-6.451	-0.32	86.184	2.788	0.297	268.863
6.613	0.307	60.504	0.97	-0.311	137.56		-6.478	-0.322	85.965	2.888	0.301	269.842
6.724	0.31	59.599	0.866	-0.313	137.255		-6.502	-0.324	85.749	2.986	0.304	270.8
6.83	0.312	58.7	0.761	-0.316	136.963		-6.525	-0.326	85.538	3.081	0.307	271.737
6.929	0.315	57.808	0.657	-0.318	136.687		-6.546	-0.329	85.332	3.174	0.311	272.652
7.022	0.318	56.926	0.552	-0.321	136.426		-6.565	-0.331	85.131	3.264	0.314	273.545
7.109	0.32	56.061	0.448	-0.323	136.181		-6.581	-0.333	84.936	3.352	0.317	274.414
7.19	0.323	55.218	0.343	-0.326	135.952		-6.596	-0.335	84.746	3.437	0.321	275.259
7.266	0.326	54.401	0.239	-0.328	135.739		-6.61	-0.337	84.562	3.519	0.324	276.08
7.336	0.328	53.613	0.134	-0.331	135.545		-6.621	-0.339	84.384	3.599	0.328	276.877
7.4	0.331	52.857	0.03	-0.333	135.37		-6.631	-0.341	84.212	3.676	0.331	277.65
7.46	0.333	52.133	-0.075	-0.335	135.215		-6.64	-0.343	84.046	3.75	0.334	278.398
7.514	0.336	51.442	-0.179	-0.338	135.082		-6.647	-0.345	83.886	3.822	0.338	279.122
7.564	0.338	50.78	-0.284	-0.34	134.97		-6.653	-0.347	83.734	3.891	0.341	279.822
7.609	0.341	50.147	-0.388	-0.343	134.883		-6.657	-0.349	83.59	3.957	0.344	280.498
7.649	0.343	49.538	-0.492	-0.345	134.823		-6.661	-0.351	83.455	4.021	0.348	281.151
7.683	0.346	48.95	-0.596	-0.348	134.794		-6.663	-0.353	83.329	4.083	0.351	281.781
7.713	0.348	48.383	-0.7	-0.35	134.797		-6.665	-0.355	83.212	4.142	0.354	282.389
7.737	0.35	47.836	-0.804	-0.353	134.832		-6.666	-0.357	83.104	4.199	0.358	282.976
7.757	0.353	47.313	-0.908	-0.356	134.901		-6.666	-0.359	83.006	4.253	0.361	283.543
7.773	0.355	46.819	-1.011	-0.358	135.004		-6.667	-0.361	82.918	4.306	0.364	284.09
7.785	0.357	46.36	-1.115	-0.361	135.138		-6.667	-0.363	82.84	4.357	0.368	284.618
7.795	0.36	45.938	-1.218	-0.363	135.305		-6.667	-0.364	82.771	4.406	0.371	285.129
7.803	0.362	45.557	-1.321	-0.366	135.5		-6.667	-0.366	82.712	4.453	0.374	285.624
7.811	0.364	45.22	-1.423	-0.369	135.724		-6.667	-0.368	82.661	4.499	0.377	286.104
7.817	0.367	44.928	-1.525	-0.372	135.976		-6.667	-0.37	82.619	4.542	0.38	286.57
7.822	0.369	44.682	-1.627	-0.374	136.252		-6.667	-0.371	82.584	4.585	0.384	287.023
7.826	0.371	44.483	-1.729	-0.377	136.552		-6.667	-0.373	82.557	4.626	0.387	287.464
7.829	0.374	44.33	-1.83	-0.38	136.873		-6.667	-0.375	82.537	4.665	0.39	287.895
7.832	0.376	44.221	-1.93	-0.383	137.211		-6.667	-0.376	82.522	4.703	0.393	288.317
7.834	0.378	44.155	-2.031	-0.386	137.568		-6.667	-0.378	82.512	4.74	0.396	288.731
7.836	0.381	44.132	-2.13	-0.389	137.942		-6.667	-0.379	82.507	4.776	0.399	289.139
7.837	0.383	44.15	-2.23	-0.392	138.334		-6.667	-0.381	82.506	4.81	0.402	289.54
7.837	0.385	44.212	-2.328	-0.395	138.741		-6.667	-0.383	82.51	4.844	0.405	289.938
7.838	0.388	44.316	-2.427	-0.398	139.164		-6.667	-0.384	82.518	4.876	0.408	290.331
7.838	0.39	44.464	-2.525	-0.401	139.602		-6.667	-0.386	82.529	4.908	0.411	290.722
7.838	0.393	44.656	-2.622	-0.404	140.054		-6.667	-0.387	82.544	4.938	0.414	291.112
7.838	0.395	44.891	-2.719	-0.407	140.519		-6.667	-0.389	82.563	4.968	0.417	291.5
7.838	0.398	45.171	-2.815	-0.41	140.997		-6.667	-0.39	82.585	4.997	0.42	291.889
7.838	0.4	45.495	-2.911	-0.413	141.486		-6.667	-0.392	82.609	5.024	0.423	292.278
7.838	0.403	45.863	-3.006	-0.416	141.986		-6.667	-0.393	82.636	5.052	0.425	292.668
7.838	0.405	46.277	-3.101	-0.419	142.495		-6.667	-0.395	82.665	5.078	0.428	293.061
7.838	0.408	46.736	-3.195	-0.422	143.013		-6.667	-0.397	82.695	5.103	0.431	293.456
7.839	0.41	47.239	-3.289	-0.425	143.538		-6.667	-0.398	82.725	5.128	0.433	293.854
7.839	0.413	47.786	-3.382	-0.429	144.069		-6.667	-0.4	82.754	5.152	0.436	294.255
7.84	0.416	48.377	-3.475	-0.432	144.605		-6.667	-0.401	82.783	5.175	0.438	294.659
7.841	0.419	49.012	-3.567	-0.435	145.146		-6.667	-0.403	82.811	5.197	0.441	295.067
7.842	0.421	49.689	-3.659	-0.438	145.691		-6.667	-0.404	82.836	5.219	0.443	295.479
7.843	0.424	50.411	-3.751	-0.442	146.237		-6.667	-0.406	82.859	5.24	0.446	295.895
7.844	0.427	51.18	-3.842	-0.445	146.785		-6.667	-0.408	82.879	5.261	0.448	296.315
7.845	0.43	51.997	-3.932	-0.448	147.334		-6.667	-0.409	82.895	5.281	0.45	296.738
7.847	0.432	52.868	-4.022	-0.452	147.883		-6.667	-0.411	82.909	5.301	0.453	297.165
7.849	0.435	53.797	-4.112	-0.455	148.431		-6.667	-0.412	82.918	5.32	0.455	297.596
7.851	0.438	54.805	-4.202	-0.459	148.977		-6.667	-0.414	82.924	5.338	0.458	298.031
7.853	0.441	55.901	-4.291	-0.462	149.521		-6.667	-0.416	82.926	5.357	0.46	298.468
7.855	0.444	57.082	-4.38	-0.466	150.063		-6.667	-0.417	82.924	5.374	0.462	298.908
7.857	0.447	58.33	-4.469	-0.47	150.603		-6.667	-0.419	82.919	5.392	0.465	299.351
7.859	0.45	59.624	-4.557	-0.474	151.139		-6.667	-0.421	82.909	5.409	0.467	299.796
7.862	0.452	60.958	-4.645	-0.478	151.672		-6.667	-0.423	82.896	5.426	0.47	300.243
7.864	0.455	62.333	-4.733	-0.482	152.202		-6.667	-0.424	82.88	5.443	0.472	300.691
7.867	0.458	63.746	-4.82	-0.487	152.727		-6.667	-0.426	82.86	5.46	0.475	301.139
7.87	0.461	65.195	-4.907	-0.491	153.248		-6.667	-0.428	82.838	5.477	0.477	301.588
7.872	0.464	66.676	-4.993	-0.496	153.764		-6.667	-0.43	82.813	5.494	0.48	302.037
7.875	0.467	68.187	-5.079	-0.5	154.274		-6.667	-0.431	82.786	5.511	0.482	302.485
7.878	0.469	69.725	-5.165	-0.505	154.776		-6.667	-0.433	82.757	5.528	0.485	302.932
7.88	0.472	71.285	-5.25	-0.51	155.266		-6.667	-0.435	82.727	5.545	0.487	303.377
7.883	0.475	72.865	-5.334	-0.515	155.742		-6.667	-0.437	82.697	5.562	0.49	303.819
7.886	0.478	74.459	-5.418	-0.52	156.201		-6.667	-0.439	82.666	5.58	0.493	304.259
7.889	0.48	76.063	-5.501	-0.525	156.64		-6.668	-0.441	82.637	5.597	0.495	304.695
7.891	0.483	77.668	-5.583	-0.53	157.06		-6.668	-0.442	82.609	5.615	0.498	305.127
7.894	0.486	79.263	-5.664	-0.535	157.457		-6.668	-0.444	82.583	5.633	0.501	305.554
7.897	0.489	80.838	-5.744	-0.541	157.832		-6.668	-0.446	82.558	5.652	0.504	305.976
7.899	0.491	82.387	-5.823	-0.546	158.184		-6.669	-0.448	82.537	5.67	0.506	306.393
7.902	0.494	83.901	-5.9	-0.551	158.512		-6.669	-0.45	82.518	5.689	0.509	306.803
7.905	0.496	85.374	-5.977	-0.556	158.817		-6.669	-0.452	82.502	5.708	0.512	307.207
7.908	0.499	86.804	-6.052	-0.561	159.099		-6.67	-0.454	82.49	5.728	0.515	307.605
7.91	0.502	88.185	-6.126	-0.567	159.359		-6.67	-0.455	82.481	5.747	0.518	307.994
7.913	0.504	89.517	-6.199	-0.572	159.599		-6.671	-0.457	82.477	5.767	0.52	308.376
7.916	0.507	90.799	-6.27	-0.577	159.82		-6.671	-0.459	82.476	5.787	0.523	308.75
7.918	0.509	92.03	-6.341	-0.582	160.025		-6.672	-0.461	82.48	5.807	0.526	309.116
7.921	0.512	93.214	-6.41	-0.588	160.212		-6.673	-0.463	82.487	5.828	0.529	309.473
7.924	0.514	94.35	-6.478	-0.593	160.381		-6.673	-0.464	82.499	5.848	0.532	309.821
7.926	0.517	95.439	-6.545	-0.598	160.533		-6.674	-0.466	82.516	5.869	0.535	310.159
7.929	0.519	96.482	-6.61	-0.604	160.668		-6.675	-0.468	82.538	5.89	0.538	310.489
7.932	0.522	97.479	-6.675	-0.609	160.784		-6.676	-0.47	82.566	5.91	0.541	310.809
7.935	0.524	98.432	-6.738	-0.615	160.882		-6.677	-0.471	82.601	5.931	0.544	311.119
7.937	0.526	99.339	-6.8	-0.62	160.962		-6.678	-0.473	82.643	5.952	0.547	311.42
7.94	0.528	100.196	-6.86	-0.626	161.024		-6.679	-0.475	82.692	5.972	0.55	311.711
7.943	0.531	101.002	-6.92	-0.631	161.067		-6.68	-0.477	82.75	5.993	0.552	311.992
7.945	0.533	101.754	-6.978	-0.637	161.093		-6.682	-0.478	82.818	6.013	0.555	312.264
7.948	0.535	102.45	-7.035	-0.642	161.101		-6.683	-0.48	82.895	6.034	0.558	312.526
7.95	0.537	103.089	-7.091	-0.648	161.091		-6.684	-0.482	82.983	6.054	0.561	312.779
7.953	0.54	103.673	-7.145	-0.654	161.064		-6.686	-0.483	83.082	6.074	0.564	313.022
7.955	0.542	104.202	-7.199	-0.66	161.02		-6.687	-0.485	83.195	6.094	0.567	313.256
7.957	0.544	104.679	-7.251	-0.665	160.959		-6.689	-0.487	83.321	6.113	0.57	313.481
7.958	0.546	105.108	-7.301	-0.671	160.88		-6.69	-0.488	83.462	6.132	0.573	313.697
7.96	0.548	105.493	-7.351	-0.677	160.781		-6.692	-0.49	83.618	6.151	0.576	313.904
7.961	0.55	105.837	-7.399	-0.683	160.663		-6.694	-0.492	83.79	6.17	0.579	314.102
7.961	0.552	106.142	-7.446	-0.689	160.523		-6.696	-0.494	83.979	6.188	0.582	314.292
7.962	0.554	106.407	-7.491	-0.695	160.362		-6.698	-0.495	84.186	6.206	0.585	314.474
7.962	0.556	106.629	-7.535	-0.701	160.178		-6.7	-0.497	84.411	6.223	0.588	314.647
7.962	0.558	106.804	-7.578	-0.707	159.972		-6.702	-0.499	84.654	6.24	0.591	314.813
7.961	0.56	106.929	-7.619	-0.713	159.742		-6.704	-0.501	84.916	6.256	0.593	314.97
7.96	0.562	106.983	-7.658	-0.719	159.487		-6.706	-0.502	85.197	6.272	0.596	315.121
7.959	0.564	106.959	-7.696	-0.725	159.208		-6.709	-0.504	85.498	6.288	0.599	315.264
7.958	0.566	106.861	-7.732	-0.731	158.904		-6.711	-0.506	85.818	6.303	0.602	315.399
7.956	0.568	106.708	-7.767	-0.737	158.575		-6.713	-0.508	86.158	6.317	0.605	315.528
7.954	0.57	106.524	-7.8	-0.743	158.219		-6.716	-0.51	86.517	6.331	0.608	315.65
7.951	0.572	106.315	-7.831	-0.749	157.838		-6.719	-0.512	86.896	6.344	0.611	315.765
7.951	0.573	106.268	-7.852	-0.752	157.751		-6.72	-0.512	87.018	6.353	0.612	315.874
7.95	0.573	106.183	-7.872	-0.755	157.658		-6.721	-0.513	87.149	6.362	0.614	315.976
7.95	0.574	106.06	-7.891	-0.758	157.558		-6.722	-0.514	87.287	6.371	0.615	316.072
7.95	0.575	105.899	-7.91	-0.76	157.45		-6.723	-0.515	87.433	6.379	0.617	316.162
7.949	0.576	105.7	-7.927	-0.763	157.335		-6.724	-0.516	87.587	6.388	0.618	316.246
7.948	0.577	105.464	-7.944	-0.766	157.212		-6.726	-0.517	87.749	6.396	0.62	316.325
7.948	0.578	105.192	-7.96	-0.769	157.081		-6.727	-0.518	87.917	6.405	0.621	316.398
7.947	0.579	104.886	-7.975	-0.771	156.942		-6.728	-0.519	88.092	6.413	0.623	316.465
7.947	0.58	104.549	-7.99	-0.774	156.795		-6.729	-0.519	88.273	6.421	0.624	316.527
7.946	0.581	104.182	-8.004	-0.777	156.639		-6.731	-0.52	88.46	6.428	0.626	316.584
7.945	0.582	103.79	-8.017	-0.779	156.474		-6.732	-0.521	88.652	6.436	0.627	316.637
7.945	0.583	103.377	-8.029	-0.782	156.3		-6.733	-0.522	88.849	6.443	0.629	316.684
7.944	0.584	102.946	-8.042	-0.784	156.116		-6.735	-0.523	89.051	6.45	0.63	316.727
7.943	0.585	102.502	-8.054	-0.787	155.924		-6.736	-0.524	89.258	6.457	0.632	316.766
7.942	0.586	102.048	-8.065	-0.79	155.722		-6.738	-0.525	89.469	6.464	0.633	316.8
7.941	0.587	101.587	-8.077	-0.792	155.512		-6.739	-0.526	89.685	6.471	0.634	316.831
7.94	0.588	101.122	-8.088	-0.795	155.293		-6.741	-0.527	89.905	6.477	0.636	316.858
7.939	0.589	100.657	-8.099	-0.797	155.066		-6.742	-0.528	90.13	6.484	0.637	316.881
7.938	0.59	100.194	-8.11	-0.8	154.832		-6.744	-0.529	90.359	6.489	0.639	316.902
7.937	0.591	99.735	-8.12	-0.803	154.589		-6.746	-0.53	90.593	6.495	0.64	316.919
7.936	0.592	99.283	-8.131	-0.805	154.339		-6.747	-0.531	90.833	6.501	0.642	316.933
7.934	0.593	98.84	-8.141	-0.808	154.081		-6.749	-0.532	91.079	6.506	0.643	316.945
7.933	0.594	98.406	-8.15	-0.81	153.816		-6.751	-0.533	91.331	6.511	0.645	316.955
7.932	0.596	97.982	-8.16	-0.813	153.543		-6.752	-0.534	91.59	6.516	0.646	316.963

## Sheet: Figure 5
Panel A								Panel B			Panel C			Panel D
Purkinje cell 1 fr				Purkinje cell 2 fr				x-data	y-data		x-data	y-data		time	corr
passive	attempted	active		passive	attempted	active		0.108378	0.25017		-37.7722	-121.076		-200	0.011
176.26	62.561	116.753		206.653	189.143	189.999		-0.223454	-0.332327		40.6982	22.0133		-199	0.012
175.917	62.679	117.246		206.687	189.136	189.996		0.344906	0.54226		-151.643	-107.509		-198	0.012
175.583	62.798	117.729		206.714	189.133	189.991		-0.00816562	0.118924		-90.7666	-60.3523		-197	0.012
175.259	62.917	118.203		206.734	189.135	189.982		0.0724189	-0.217746		180	159.007		-196	0.012
174.945	63.038	118.666		206.748	189.14	189.97		-0.0486541	-0.0411096		89.9711	47.2076		-195	0.011
174.642	63.161	119.119		206.756	189.148	189.954		-0.0769041	-0.139929		41.0749	114.093		-194	0.011
174.35	63.286	119.562		206.759	189.16	189.934		-0.280841	0.141958		-130.172	-53.686		-193	0.009
174.067	63.413	119.995		206.759	189.175	189.909		-0.096367	-0.181611		108.907	43.9279		-192	0.007
173.795	63.543	120.418		206.755	189.192	189.88		-0.0667632	0.077009		-144.944	-114.798		-191	0.004
173.532	63.674	120.832		206.748	189.212	189.847		0.124692	0.104597		-17.6489	-59.052		-190	0.001
173.278	63.809	121.237		206.739	189.235	189.809		-0.0810907	-0.0303481		-161.643	-220.577		-189	-0.003
173.032	63.946	121.633		206.728	189.26	189.767		-0.0697134	-0.0988325		-166.663	-182.624		-188	-0.006
172.795	64.085	122.021		206.717	189.288	189.72		-0.0485	0.108462		90	19.2823		-187	-0.009
172.564	64.226	122.401		206.705	189.319	189.67		-0.104109	-0.123101		-58.4442	-45.2147		-186	-0.011
172.34	64.37	122.773		206.693	189.355	189.616		0.0125354	0.122211		11.0447	60.6707		-185	-0.013
172.121	64.515	123.137		206.683	189.396	189.558		0.172553	0.128231		18.8971	80.8598		-184	-0.015
171.908	64.662	123.495		206.674	189.444	189.497		-0.0353668	-0.111547		-117.442	-61.6312		-183	-0.016
171.698	64.81	123.847		206.667	189.497	189.432		0.14944	0.323094		-108.061	-144.719		-182	-0.018
171.492	64.959	124.193		206.664	189.556	189.365		0.37155	0.302454		9.42567	27.2071		-181	-0.019
171.289	65.109	124.533		206.664	189.62	189.295		-0.331067	-0.235331		43.6379	133.506		-180	-0.019
171.087	65.26	124.869		206.668	189.69	189.222		0.240432	-0.0952224		-23.9969	-62.3375		-179	-0.02
170.885	65.411	125.201		206.676	189.763	189.148		0.0675602	0.0897435		109.59	90.1347		-178	-0.02
170.681	65.562	125.53		206.688	189.84	189.071		0.158633	0.0179181		12.0735	-45.0842		-177	-0.019
170.476	65.712	125.856		206.705	189.919	188.993		-0.281144	-0.461648		7.2576	-0.360423		-176	-0.018
170.267	65.862	126.18		206.726	189.999	188.914		0.0930839	0.0653013		133.438	169.41		-175	-0.016
170.056	66.01	126.503		206.751	190.08	188.834		-0.064827	-0.119071		176.705	107.633		-174	-0.013
169.572	66.28	127.32		206.876	190.119	188.729		-0.130828	-0.113392		41.3714	-0.555599		-173	-0.01
169.086	66.55	128.119		206.993	190.167	188.62		0.0918329	0.211517		-154.101	-82.244		-172	-0.007
168.6	66.82	128.9		207.105	190.225	188.509		-0.207035	-0.0735915		-165.73	-166.49		-171	-0.003
168.114	67.089	129.662		207.211	190.292	188.394		-0.16235	-0.145569		139.624	64.3511		-170	0.001
167.629	67.356	130.406		207.312	190.367	188.278		-0.131726	-0.122514		88.3798	64.5413		-169	0.004
167.148	67.621	131.131		207.407	190.45	188.16		-0.371538	-0.289066		42.1205	107.803		-168	0.005
166.672	67.885	131.838		207.498	190.54	188.041		-0.254621	-0.225642		25.9513	-2.41995		-167	0.005
166.204	68.146	132.526		207.585	190.636	187.921								-166	0.005
165.745	68.404	133.196		207.669	190.736	187.801								-165	0.003
165.298	68.66	133.847		207.749	190.84	187.681								-164	0
164.867	68.913	134.478		207.827	190.946	187.561								-163	-0.003
164.453	69.163	135.091		207.903	191.052	187.441								-162	-0.007
164.059	69.41	135.682		207.978	191.156	187.321								-161	-0.011
163.688	69.654	136.252		208.053	191.258	187.201								-160	-0.014
163.342	69.895	136.798		208.129	191.357	187.081								-159	-0.018
163.023	70.132	137.319		208.206	191.453	186.961								-158	-0.02
162.732	70.366	137.815		208.286	191.546	186.841								-157	-0.021
162.472	70.596	138.284		208.368	191.635	186.721								-156	-0.021
162.242	70.823	138.727		208.452	191.721	186.601								-155	-0.02
162.043	71.046	139.141		208.538	191.802	186.481								-154	-0.019
161.874	71.266	139.528		208.625	191.879	186.361								-153	-0.018
161.734	71.483	139.886		208.715	191.951	186.241								-152	-0.016
161.623	71.697	140.216		208.806	192.019	186.121								-151	-0.014
161.538	71.907	140.517		208.899	192.081	186.001								-150	-0.012
161.478	72.115	140.79		208.994	192.139	185.881								-149	-0.008
161.439	72.32	141.036		209.091	192.19	185.763								-148	-0.005
161.418	72.522	141.255		209.19	192.237	185.646								-147	-0.001
161.413	72.722	141.447		209.291	192.278	185.531								-146	0.003
161.419	72.92	141.613		209.393	192.313	185.418								-145	0.006
161.435	73.115	141.755		209.498	192.342	185.309								-144	0.009
161.457	73.309	141.873		209.603	192.366	185.202								-143	0.012
161.483	73.5	141.969		209.71	192.383	185.099								-142	0.014
161.514	73.69	142.042		209.818	192.394	185								-141	0.016
161.548	73.879	142.095		209.926	192.399	184.905								-140	0.017
161.585	74.065	142.127		210.035	192.398	184.815								-139	0.016
161.625	74.251	142.137		210.143	192.388	184.729								-138	0.014
161.666	74.435	142.126		210.251	192.371	184.648								-137	0.012
161.709	74.618	142.091		210.357	192.342	184.572								-136	0.01
161.754	74.8	142.035		210.462	192.302	184.501								-135	0.007
161.801	74.981	141.955		210.564	192.249	184.435								-134	0.004
161.849	75.162	141.852		210.663	192.181	184.374								-133	0.001
161.898	75.342	141.727		210.758	192.099	184.319								-132	-0.001
161.949	75.522	141.58		210.849	192.001	184.269								-131	-0.003
162.003	75.702	141.41		210.934	191.887	184.224								-130	-0.004
162.059	75.882	141.219		211.013	191.758	184.185								-129	-0.005
162.12	76.062	141.007		211.086	191.614	184.152								-128	-0.005
162.185	76.243	140.773		211.152	191.455	184.123								-127	-0.004
162.257	76.424	140.52		211.211	191.283	184.1								-126	-0.002
162.334	76.607	140.248		211.261	191.099	184.081								-125	-0.001
162.418	76.79	139.959		211.3	190.904	184.068								-124	0.001
162.509	76.977	139.654		211.328	190.7	184.058								-123	0.002
162.606	77.167	139.336		211.342	190.489	184.053								-122	0.003
162.708	77.362	139.007		211.342	190.273	184.052								-121	0.004
162.814	77.561	138.667		211.327	190.051	184.054								-120	0.003
162.924	77.767	138.318		211.295	189.826	184.06								-119	0
163.036	77.979	137.96		211.247	189.598	184.068								-118	-0.005
163.146	78.197	137.594		211.181	189.368	184.078								-117	-0.011
163.25	78.423	137.22		211.097	189.138	184.09								-116	-0.018
163.345	78.656	136.84		210.995	188.908	184.104								-115	-0.026
163.426	78.896	136.455		210.875	188.681	184.118								-114	-0.034
163.491	79.143	136.066		210.738	188.456	184.134								-113	-0.041
163.537	79.398	135.675		210.583	188.234	184.151								-112	-0.05
163.563	79.661	135.283		210.411	188.016	184.169								-111	-0.057
163.567	79.93	134.892		210.223	187.802	184.189								-110	-0.064
163.55	80.207	134.503		210.02	187.594	184.209								-109	-0.069
163.512	80.49	134.118		209.803	187.391	184.231								-108	-0.074
163.454	80.78	133.738		209.573	187.194	184.255								-107	-0.078
163.378	81.076	133.365		209.332	187.003	184.28								-106	-0.083
163.286	81.377	133		209.08	186.819	184.306								-105	-0.088
163.18	81.683	132.644		208.819	186.643	184.334								-104	-0.094
163.06	81.994	132.298		208.55	186.474	184.363								-103	-0.099
162.926	82.308	131.964		208.271	186.314	184.393								-102	-0.104
162.777	82.625	131.642		207.984	186.162	184.425								-101	-0.109
162.617	82.944	131.335		207.688	186.018	184.459								-100	-0.114
162.444	83.264	131.043		207.382	185.884	184.494								-99	-0.118
162.26	83.584	130.767		207.068	185.758	184.53								-98	-0.121
162.068	83.904	130.507		206.745	185.642	184.568								-97	-0.124
161.869	84.221	130.264		206.414	185.536	184.607								-96	-0.125
161.664	84.534	130.039		206.074	185.439	184.648								-95	-0.125
161.456	84.843	129.831		205.726	185.352	184.69								-94	-0.124
161.248	85.144	129.64		205.369	185.278	184.734								-93	-0.122
161.04	85.437	129.467		205.006	185.219	184.78								-92	-0.12
160.832	85.72	129.31		204.634	185.175	184.828								-91	-0.118
160.626	85.991	129.17		204.256	185.149	184.878								-90	-0.116
160.421	86.251	129.047		203.871	185.143	184.93								-89	-0.114
160.218	86.496	128.942		203.48	185.158	184.984								-88	-0.112
160.017	86.727	128.855		203.084	185.196	185.04								-87	-0.109
159.819	86.943	128.789		202.682	185.258	185.099								-86	-0.107
159.625	87.142	128.743		202.275	185.345	185.161								-85	-0.105
159.439	87.324	128.716		201.865	185.458	185.225								-84	-0.103
159.26	87.488	128.71		201.451	185.597	185.291								-83	-0.101
159.09	87.634	128.724		201.035	185.761	185.36								-82	-0.099
158.932	87.76	128.758		200.616	185.951	185.431								-81	-0.097
158.785	87.867	128.81		200.197	186.166	185.505								-80	-0.095
158.652	87.955	128.88		199.776	186.404	185.581								-79	-0.093
158.533	88.023	128.967		199.357	186.665	185.659								-78	-0.091
158.429	88.071	129.071		198.938	186.947	185.74								-77	-0.089
158.341	88.098	129.19		198.521	187.248	185.823								-76	-0.088
158.269	88.106	129.322		198.108	187.568	185.908								-75	-0.087
158.214	88.093	129.466		197.701	187.905	185.995								-74	-0.087
158.177	88.057	129.621		197.301	188.26	186.085								-73	-0.087
158.158	87.994	129.785		196.911	188.633	186.176								-72	-0.089
158.156	87.903	129.956		196.531	189.022	186.27								-71	-0.092
158.172	87.78	130.133		196.162	189.427	186.365								-70	-0.095
158.207	87.624	130.316		195.807	189.847	186.463								-69	-0.099
158.259	87.432	130.506		195.467	190.28	186.562								-68	-0.103
158.335	87.203	130.702		195.141	190.726	186.663								-67	-0.107
158.438	86.936	130.905		194.831	191.183	186.765								-66	-0.112
158.571	86.631	131.116		194.538	191.65	186.869								-65	-0.117
158.737	86.286	131.333		194.262	192.124	186.975								-64	-0.122
158.937	85.901	131.557		194.003	192.605	187.082								-63	-0.126
159.173	85.477	131.789		193.761	193.091	187.191								-62	-0.129
159.444	85.014	132.028		193.537	193.582	187.302								-61	-0.132
159.75	84.512	132.275		193.33	194.076	187.414								-60	-0.135
160.089	83.973	132.53		193.14	194.571	187.528								-59	-0.137
160.459	83.399	132.794		192.966	195.067	187.645								-58	-0.138
160.856	82.79	133.065		192.809	195.561	187.764								-57	-0.139
161.276	82.15	133.345		192.666	196.051	187.884								-56	-0.139
161.715	81.479	133.634		192.538	196.538	188.007								-55	-0.137
162.17	80.776	133.932		192.425	197.019	188.132								-54	-0.133
162.638	80.042	134.239		192.325	197.494	188.26								-53	-0.128
163.119	79.278	134.554		192.241	197.961	188.389								-52	-0.122
163.615	78.483	134.879		192.171	198.421	188.521								-51	-0.113
164.124	77.66	135.213		192.117	198.871	188.654								-50	-0.102
164.647	76.808	135.558		192.077	199.312	188.79								-49	-0.09
165.184	75.929	135.914		192.051	199.742	188.927								-48	-0.077
165.733	75.026	136.282		192.041	200.162	189.066								-47	-0.064
166.296	74.099	136.661		192.044	200.57	189.207								-46	-0.05
166.87	73.15	137.051		192.063	200.966	189.349								-45	-0.037
167.455	72.183	137.453		192.097	201.348	189.493								-44	-0.023
168.05	71.199	137.865		192.146	201.716	189.637								-43	-0.01
168.653	70.202	138.288		192.211	202.066	189.782								-42	0.003
169.264	69.195	138.72		192.292	202.396	189.927								-41	0.016
169.882	68.18	139.161		192.388	202.704	190.072								-40	0.027
170.503	67.16	139.609		192.5	202.99	190.216								-39	0.039
171.127	66.137	140.064		192.627	203.251	190.359								-38	0.05
171.752	65.111	140.523		192.77	203.484	190.502								-37	0.062
172.377	64.084	140.985		192.926	203.687	190.642								-36	0.073
172.999	63.056	141.449		193.096	203.858	190.781								-35	0.085
173.617	62.028	141.913		193.28	203.995	190.917								-34	0.097
174.231	61.002	142.377		193.475	204.096	191.05								-33	0.108
174.839	59.977	142.842		193.682	204.161	191.181								-32	0.118
175.439	58.955	143.306		193.899	204.188	191.309								-31	0.127
176.031	57.936	143.77		194.125	204.177	191.434								-30	0.134
176.614	56.922	144.233		194.359	204.129	191.556								-29	0.14
177.187	55.914	144.696		194.599	204.042	191.676								-28	0.145
177.749	54.911	145.158		194.843	203.918	191.793								-27	0.148
178.299	53.915	145.619		195.091	203.757	191.906								-26	0.15
178.838	52.926	146.079		195.34	203.559	192.017								-25	0.15
179.365	51.946	146.538		195.589	203.323	192.125								-24	0.148
179.879	50.978	146.994		195.837	203.049	192.23								-23	0.146
180.38	50.023	147.449		196.083	202.736	192.333								-22	0.143
180.869	49.087	147.901		196.325	202.383	192.432								-21	0.141
181.344	48.172	148.351		196.564	201.989	192.528								-20	0.139
181.806	47.28	148.799		196.799	201.548	192.622								-19	0.137
182.252	46.415	149.244		197.029	201.052	192.713								-18	0.137
182.679	45.579	149.686		197.253	200.497	192.801								-17	0.137
183.084	44.774	150.124		197.47	199.881	192.886								-16	0.138
183.465	44.003	150.56		197.681	199.205	192.968								-15	0.14
183.818	43.267	150.991		197.885	198.471	193.048								-14	0.143
184.144	42.568	151.42		198.081	197.684	193.125								-13	0.146
184.439	41.906	151.844		198.269	196.85	193.2								-12	0.15
184.704	41.281	152.265		198.449	195.978	193.271								-11	0.153
184.938	40.695	152.682		198.62	195.079	193.339								-10	0.157
185.141	40.147	153.094		198.782	194.157	193.404								-9	0.161
185.312	39.636	153.502		198.935	193.213	193.465								-8	0.166
185.454	39.16	153.906		199.079	192.25	193.523								-7	0.172
185.568	38.719	154.306		199.213	191.268	193.577								-6	0.178
185.654	38.312	154.701		199.338	190.269	193.628								-5	0.185
185.716	37.94	155.091		199.453	189.255	193.675								-4	0.192
185.755	37.602	155.476		199.559	188.228	193.719								-3	0.199
185.771	37.298	155.856		199.656	187.188	193.759								-2	0.206
185.764	37.029	156.23		199.743	186.138	193.795								-1	0.214
185.732	36.794	156.595		199.822	185.078	193.828								0	0.221
185.675	36.594	156.952		199.891	184.011	193.857								1	0.228
185.593	36.427	157.297		199.952	182.937	193.882								2	0.234
185.485	36.293	157.632		200.004	181.859	193.903								3	0.238
185.352	36.193	157.954		200.049	180.778	193.92								4	0.242
185.193	36.124	158.264		200.085	179.695	193.933								5	0.245
185.01	36.087	158.561		200.112	178.612	193.941								6	0.248
184.802	36.079	158.845		200.13	177.531	193.946								7	0.251
184.571	36.099	159.116		200.139	176.453	193.946								8	0.253
184.318	36.146	159.374		200.137	175.38	193.942								9	0.255
184.044	36.218	159.619		200.125	174.314	193.935								10	0.257
183.751	36.312	159.853		200.102	173.256	193.923								11	0.259
183.44	36.43	160.075		200.068	172.207	193.908								12	0.261
183.113	36.571	160.288		200.024	171.171	193.889								13	0.263
182.771	36.734	160.491		199.968	170.148	193.868								14	0.266
182.414	36.92	160.687		199.902	169.142	193.843								15	0.27
182.043	37.13	160.875		199.825	168.154	193.816								16	0.274
181.658	37.361	161.057		199.738	167.187	193.786								17	0.279
181.259	37.615	161.233		199.642	166.242	193.753								18	0.286
180.846	37.891	161.403		199.535	165.32	193.717								19	0.293
180.421	38.188	161.567		199.421	164.425	193.679								20	0.301
179.983	38.507	161.726		199.298	163.556	193.638								21	0.309
179.531	38.846	161.88		199.167	162.715	193.595								22	0.316
179.067	39.205	162.028		199.03	161.904	193.548								23	0.323
178.591	39.584	162.172		198.888	161.123	193.499								24	0.329
178.101	39.981	162.311		198.741	160.374	193.448								25	0.334
177.599	40.397	162.445		198.59	159.657	193.393								26	0.338
177.085	40.829	162.576		198.437	158.972	193.336								27	0.342
176.558	41.279	162.702		198.282	158.321	193.277								28	0.343
176.019	41.744	162.824		198.126	157.704	193.215								29	0.344
175.467	42.223	162.942		197.969	157.121	193.151								30	0.344
174.905	42.716	163.056		197.812	156.582	193.085								31	0.345
174.332	43.222	163.167		197.655	156.091	193.016								32	0.346
173.752	43.739	163.274		197.498	155.654	192.946								33	0.347
173.163	44.267	163.377		197.343	155.275	192.874								34	0.348
172.568	44.804	163.476		197.19	154.954	192.8								35	0.35
171.967	45.349	163.572		197.039	154.69	192.725								36	0.353
171.361	45.901	163.665		196.891	154.48	192.649								37	0.356
170.751	46.458	163.753		196.748	154.319	192.571								38	0.36
170.138	47.021	163.839		196.611	154.197	192.492								39	0.364
169.522	47.589	163.92		196.483	154.106	192.413								40	0.368
168.903	48.161	163.998		196.364	154.043	192.333								41	0.371
168.281	48.737	164.071		196.257	154.008	192.253								42	0.372
167.658	49.316	164.141		196.163	154	192.174								43	0.373
167.033	49.898	164.207		196.083	154.018	192.094								44	0.372
166.405	50.484	164.268		196.018	154.062	192.016								45	0.368
165.776	51.074	164.325		195.97	154.13	191.939								46	0.364
165.145	51.667	164.376		195.94	154.221	191.864								47	0.359
164.512	52.264	164.419		195.928	154.335	191.791								48	0.353
163.876	52.865	164.453		195.935	154.469	191.721								49	0.347
163.24	53.471	164.475		195.962	154.621	191.654								50	0.341
162.603	54.08	164.483		196.009	154.791	191.59								51	0.336
161.966	54.693	164.477		196.077	154.976	191.53								52	0.332
161.329	55.309	164.456		196.166	155.175	191.474								53	0.329
160.694	55.928	164.419		196.275	155.384	191.423								54	0.327
160.061	56.549	164.365		196.406	155.602	191.377								55	0.326
159.429	57.173	164.294		196.557	155.826	191.335								56	0.324
158.8	57.798	164.206		196.729	156.055	191.298								57	0.322
158.173	58.424	164.102		196.923	156.286	191.267								58	0.319
157.55	59.051	163.982		197.137	156.519	191.24								59	0.316
156.93	59.678	163.847		197.372	156.751	191.219								60	0.313
156.313	60.306	163.698		197.63	156.981	191.203								61	0.31
155.699	60.933	163.537		197.913	157.209	191.193								62	0.306
155.088	61.56	163.364		198.221	157.432	191.188								63	0.303
154.481	62.186	163.182		198.556	157.652	191.189								64	0.299
153.876	62.812	162.993		198.919	157.867	191.197								65	0.298
153.273	63.438	162.799		199.31	158.077	191.21								66	0.297
152.671	64.062	162.602		199.732	158.28	191.23								67	0.298
152.071	64.687	162.403		200.184	158.477	191.256								68	0.299
151.471	65.311	162.201		200.667	158.667	191.289								69	0.301
150.871	65.935	161.997		201.182	158.85	191.329								70	0.305
150.271	66.559	161.79		201.729	159.024	191.375								71	0.309
149.669	67.184	161.581		202.309	159.19	191.429								72	0.313
149.066	67.81	161.37		202.921	159.347	191.49								73	0.316
148.46	68.437	161.157		203.565	159.492	191.558								74	0.318
147.853	69.066	160.942		204.242	159.623	191.634								75	0.319
147.242	69.698	160.725		204.95	159.736	191.717								76	0.319
146.628	70.333	160.506		205.691	159.829	191.808								77	0.317
146.01	70.971	160.286		206.463	159.901	191.907								78	0.314
145.387	71.613	160.064		207.266	159.948	192.014								79	0.31
144.759	72.261	159.84		208.1	159.97	192.129								80	0.304
144.126	72.917	159.614		208.966	159.965	192.252								81	0.298
143.486	73.582	159.388		209.864	159.93	192.384								82	0.292
142.841	74.257	159.16		210.794	159.866	192.524								83	0.287
142.189	74.945	158.93		211.756	159.768	192.673								84	0.282
141.53	75.645	158.7		212.75	159.636	192.831								85	0.279
140.863	76.359	158.469		213.776	159.469	193								86	0.277
140.188	77.086	158.237		214.834	159.264	193.181								87	0.277
139.506	77.828	158.004		215.922	159.021	193.375								88	0.279
138.815	78.583	157.77		217.04	158.739	193.584								89	0.281
138.116	79.35	157.536		218.185	158.418	193.808								90	0.285
137.408	80.13	157.301		219.355	158.057	194.049								91	0.29
136.691	80.92	157.066		220.55	157.657	194.305								92	0.296
135.965	81.72	156.831		221.768	157.217	194.579								93	0.302
135.229	82.528	156.596		223.007	156.739	194.87								94	0.309
134.484	83.343	156.36		224.265	156.222	195.177								95	0.316
133.728	84.166	156.126		225.542	155.663	195.499								96	0.323
132.96	84.996	155.895		226.838	155.061	195.838								97	0.329
132.182	85.833	155.669		228.152	154.414	196.191								98	0.335
131.392	86.676	155.451		229.484	153.721	196.557								99	0.341
130.591	87.525	155.244		230.834	152.982	196.937								100	0.346
129.777	88.381	155.049		232.202	152.195	197.328								101	0.35
128.952	89.242	154.869		233.587	151.361	197.73								102	0.353
128.115	90.109	154.704		234.988	150.482	198.14								103	0.355
127.267	90.983	154.556		236.406	149.557	198.559								104	0.356
126.406	91.862	154.427		237.839	148.59	198.985								105	0.356
125.534	92.749	154.316		239.287	147.582	199.418								106	0.356
124.651	93.642	154.224		240.748	146.535	199.861								107	0.355
123.755	94.542	154.151		242.223	145.451	200.311								108	0.354
122.849	95.451	154.098		243.709	144.332	200.77								109	0.352
121.931	96.368	154.063		245.206	143.181	201.236								110	0.352
121.003	97.295	154.046		246.71	141.997	201.71								111	0.353
120.064	98.231	154.047		248.218	140.779	202.189								112	0.355
119.113	99.18	154.064		249.727	139.527	202.674								113	0.359
118.151	100.141	154.095		251.234	138.241	203.162								114	0.363
117.178	101.117	154.139		252.738	136.922	203.653								115	0.369
116.193	102.106	154.193		254.236	135.571	204.144								116	0.375
115.197	103.111	154.256		255.728	134.191	204.634								117	0.381
114.191	104.129	154.328		257.211	132.783	205.121								118	0.388
113.176	105.161	154.407		258.685	131.352	205.603								119	0.394
112.152	106.206	154.493		260.148	129.899	206.082								120	0.4
111.121	107.262	154.586		261.599	128.43	206.556								121	0.404
110.083	108.328	154.686		263.038	126.949	207.026								122	0.406
109.041	109.401	154.793		264.464	125.462	207.492								123	0.406
107.996	110.48	154.907		265.877	123.975	207.953								124	0.405
106.949	111.561	155.027		267.275	122.489	208.409								125	0.402
105.902	112.642	155.154		268.66	121.008	208.86								126	0.399
104.855	113.719	155.288		270.03	119.536	209.306								127	0.396
103.809	114.789	155.428		271.387	118.073	209.746								128	0.39
102.766	115.851	155.574		272.73	116.623	210.181								129	0.383
101.725	116.901	155.727		274.058	115.189	210.61								130	0.375
100.688	117.94	155.886		275.371	113.771	211.033								131	0.366
99.655	118.962	156.051		276.668	112.373	211.45								132	0.357
98.627	119.968	156.222		277.949	110.995	211.86								133	0.348
97.604	120.954	156.399		279.215	109.641	212.263								134	0.339
96.588	121.92	156.583		280.463	108.311	212.658								135	0.33
95.578	122.864	156.772		281.696	107.006	213.045								136	0.32
94.575	123.786	156.967		282.913	105.729	213.42								137	0.31
93.579	124.686	157.168		284.115	104.481	213.783								138	0.3
92.591	125.564	157.374		285.303	103.261	214.133								139	0.29
91.611	126.42	157.586		286.476	102.072	214.468								140	0.28
90.638	127.255	157.804		287.637	100.915	214.788								141	0.27
89.675	128.07	158.027		288.784	99.791	215.09								142	0.259
88.719	128.867	158.256		289.917	98.703	215.373								143	0.248
87.773	129.647	158.49		291.037	97.651	215.637								144	0.237
86.835	130.409	158.729		292.144	96.638	215.881								145	0.226
85.907	131.156	158.972		293.237	95.667	216.104								146	0.215
84.988	131.887	159.22		294.314	94.742	216.306								147	0.205
84.079	132.604	159.471		295.375	93.868	216.487								148	0.195
83.181	133.306	159.725		296.416	93.046	216.647								149	0.186
82.294	133.994	159.982		297.436	92.28	216.786								150	0.179
81.418	134.669	160.24		298.435	91.571	216.906								151	0.173
80.553	135.332	160.501		299.409	90.92	217.008								152	0.169
79.701	135.982	160.762		300.357	90.329	217.091								153	0.167
78.862	136.619	161.025		301.277	89.798	217.159								154	0.166
78.035	137.244	161.288		302.169	89.327	217.211								155	0.166
77.222	137.856	161.552		303.029	88.916	217.246								156	0.168
76.424	138.456	161.816		303.857	88.563	217.264								157	0.171
75.64	139.043	162.08		304.655	88.267	217.267								158	0.174
74.871	139.617	162.344		305.422	88.027	217.254								159	0.178
74.119	140.179	162.608		306.159	87.848	217.226								160	0.182
73.383	140.727	162.872		306.869	87.735	217.185								161	0.185
72.665	141.26	163.137		307.552	87.695	217.13								162	0.189
71.965	141.778	163.401		308.21	87.73	217.065								163	0.192
71.286	142.278	163.665		308.843	87.843	216.99								164	0.194
70.625	142.762	163.929		309.452	88.036	216.905								165	0.196
69.984	143.226	164.194		310.037	88.305	216.814								166	0.197
69.363	143.673	164.46		310.598	88.649	216.718								167	0.197
68.761	144.102	164.726		311.134	89.063	216.619								168	0.197
68.178	144.513	164.993		311.645	89.541	216.518								169	0.198
67.614	144.907	165.262		312.131	90.075	216.414								170	0.198
67.068	145.285	165.533		312.592	90.657	216.307								171	0.198
66.54	145.649	165.805		313.026	91.281	216.198								172	0.198
66.028	146	166.079		313.434	91.941	216.086								173	0.197
65.532	146.341	166.354		313.814	92.632	215.973								174	0.196
65.052	146.673	166.632		314.166	93.354	215.857								175	0.195
64.587	147	166.911		314.489	94.103	215.739								176	0.194
64.138	147.324	167.193		314.78	94.878	215.619								177	0.193
63.856	147.468	167.326		315.067	95.092	215.57								178	0.192
63.578	147.61	167.459		315.35	95.321	215.52								179	0.191
63.303	147.751	167.594		315.63	95.565	215.467								180	0.19
63.032	147.89	167.728		315.906	95.826	215.412								181	0.19
62.764	148.028	167.864		316.177	96.104	215.354								182	0.19
62.499	148.166	168		316.445	96.4	215.294								183	0.192
62.237	148.304	168.137		316.707	96.714	215.231								184	0.194
61.978	148.442	168.275		316.964	97.047	215.165								185	0.196
61.722	148.582	168.414		317.215	97.4	215.096								186	0.198
61.469	148.723	168.553		317.457	97.772	215.024								187	0.2
61.218	148.865	168.693		317.691	98.166	214.947								188	0.203
60.97	149.01	168.833		317.913	98.582	214.867								189	0.205
60.725	149.157	168.975		318.123	99.021	214.782								190	0.207
60.484	149.306	169.117		318.318	99.482	214.693								191	0.208
60.245	149.459	169.26		318.498	99.965	214.6								192	0.209
60.01	149.614	169.404		318.66	100.47	214.504								193	0.21
59.779	149.773	169.548		318.805	100.995	214.406								194	0.21
59.554	149.935	169.693		318.931	101.54	214.306								195	0.21
59.334	150.1	169.839		319.036	102.105	214.204								196	0.209
59.12	150.269	169.985		319.12	102.689	214.102								197	0.208
58.914	150.441	170.132		319.184	103.292	214.001								198	0.208
58.715	150.616	170.279		319.225	103.914	213.9								199	0.207
58.525	150.793	170.427		319.245	104.556	213.8								200	0.206
58.343	150.972	170.576		319.244	105.217	213.702								201	0.205
														202	0.205
														203	0.205
														204	0.205
														205	0.204
														206	0.204
														207	0.204
														208	0.203
														209	0.203
														210	0.202
														211	0.201
														212	0.199
														213	0.197
														214	0.192
														215	0.187
														216	0.18
														217	0.173
														218	0.164
														219	0.153
														220	0.141
														221	0.129
														222	0.117
														223	0.104
														224	0.094
														225	0.084
														226	0.075
														227	0.067
														228	0.061
														229	0.055
														230	0.05
														231	0.044
														232	0.037
														233	0.031
														234	0.023
														235	0.014
														236	0.004
														237	-0.006
														238	-0.017
														239	-0.029
														240	-0.039
														241	-0.049
														242	-0.058
														243	-0.067
														244	-0.074
														245	-0.082
														246	-0.088
														247	-0.094
														248	-0.099
														249	-0.103
														250	-0.106
														251	-0.108
														252	-0.109
														253	-0.109
														254	-0.106
														255	-0.102
														256	-0.095
														257	-0.088
														258	-0.081
														259	-0.073
														260	-0.066
														261	-0.058
														262	-0.051
														263	-0.045
														264	-0.04
														265	-0.036
														266	-0.033
														267	-0.03
														268	-0.027
														269	-0.024
														270	-0.02
														271	-0.016
														272	-0.013
														273	-0.01
														274	-0.007
														275	-0.004
														276	-0.002
														277	0
														278	0.002
														279	0.003
														280	0.002
														281	0
														282	-0.001
														283	-0.003
														284	-0.005
														285	-0.007
														286	-0.009
														287	-0.012
														288	-0.015
														289	-0.017
														290	-0.02
														291	-0.023
														292	-0.026
														293	-0.03
														294	-0.034
														295	-0.039
														296	-0.045
														297	-0.051
														298	-0.058
														299	-0.065
														300	-0.072
														301	-0.079
														302	-0.086
														303	-0.092
														304	-0.098
														305	-0.105
														306	-0.11
														307	-0.115
														308	-0.119
														309	-0.122
														310	-0.125
														311	-0.127
														312	-0.128
														313	-0.129
														314	-0.129
														315	-0.128
														316	-0.126
														317	-0.122
														318	-0.118
														319	-0.112
														320	-0.106
														321	-0.1
														322	-0.092
														323	-0.084
														324	-0.076
														325	-0.067
														326	-0.058
														327	-0.048
														328	-0.037
														329	-0.025
														330	-0.013
														331	-0.001
														332	0.011
														333	0.023
														334	0.035
														335	0.046
														336	0.056
														337	0.064
														338	0.07
														339	0.075
														340	0.08
														341	0.083
														342	0.086
														343	0.089
														344	0.092
														345	0.095
														346	0.098
														347	0.103
														348	0.107
														349	0.113
														350	0.119
														351	0.124
														352	0.129
														353	0.133
														354	0.137
														355	0.139
														356	0.14
														357	0.14
														358	0.137
														359	0.131
														360	0.124
														361	0.116
														362	0.108
														363	0.099
														364	0.088
														365	0.078
														366	0.068
														367	0.058
														368	0.049
														369	0.042
														370	0.036
														371	0.03
														372	0.024
														373	0.02
														374	0.015
														375	0.01
														376	0.005
														377	0.001
														378	-0.002
														379	-0.006
														380	-0.008
														381	-0.01
														382	-0.011
														383	-0.011
														384	-0.009
														385	-0.005
														386	-0.001
														387	0.004
														388	0.01
														389	0.014
														390	0.019
														391	0.023
														392	0.027
														393	0.03
														394	0.033
														395	0.037
														396	0.041
														397	0.042
														398	0.042
														399	0.044
														400	0.045

## Sheet: Figure 6
Panel B
x-data	y-data
1.07588	0.0630907
0.535306	0.0706111
0.470467	-0.119322
0.411285	0.101553
0.205572	-0.398507
0.185775	0.0879267
0.827837	-0.0433572
0.208003	0.198687
0.348946	0.191983
0.3012	-0.169624
0.46746	0.311202
0.187876	0.207859
0.396159	0.49058
0.537131	0.0262044
0.293234	-0.125401
0.425278	0.0403942
0.438636	0.201357
0.396066	0.184357
0.350281	-0.102541
0.387432	-0.0713736
0.26489	0.26009
0.516616	-0.112829
0.348504	-0.0697229
0.186943	-0.156168
0.17417	0.0729876
0.15384	-0.0109155
0.173567	0.250125
0.334654	0.238615
0.13103	-0.031936
1.02373	0.20787
0.477449	-0.272535
0.281499	-0.265757
0.357588	0.0651789
0.147292	-0.0347512
0.30729	-0.228846
0.323837	-0.193341
0.457644	-0.0556115
0.163472	-0.0878287
0.152906	-0.234651
0.748868	0.817077
0.694521	-0.076908
0.258663	-0.0646004
0.224523	0.211879
0.400034	-0.0488055
0.262385	0.0333065
0.321132	0.485136
0.451213	0.141759
0.23423	-0.313512
0.118115	0.215717
0.2506	0.279572
0.532679	0.096365
0.160322	0.0802271
0.24757	0.353105
0.465131	-0.0598423
0.165261	0.0655411
0.129183	-0.0734532
0.863382	-0.203324
0.463679	-0.000217091
0.107345	-0.0653273
0.180373	0.0576223

## Sheet: Figure 7
Panel B
R-squared (4 conditions)	R-squared (5 conditions)
0.007	0.073
0.02	0.089
0.059	0.118
0.097	0.144
0.127	0.164
0.159	0.184
0.191	0.216
0.231	0.239
0.276	0.254
0.308	0.277
0.329	0.303
0.366	0.327
0.397	0.354
0.409	0.373
0.426	0.382
0.452	0.396
0.489	0.412
0.515	0.426
0.519	0.439
0.538	0.451
0.567	0.468
0.586	0.488
0.596	0.503
0.607	0.51
0.621	0.519
0.63	0.534
0.637	0.545
0.644	0.555
0.652	0.565
0.663	0.572
0.671	0.578
0.678	0.584
0.683	0.59
0.687	0.599
0.694	0.608
0.699	0.618
0.704	0.626
0.71	0.635
0.716	0.645
0.72	0.652
0.724	0.656
0.73	0.661
0.736	0.667
0.74	0.673
0.743	0.678
0.747	0.682
0.752	0.692
0.756	0.7
0.76	0.701
0.765	0.706
0.77	0.711
0.774	0.714
0.779	0.718
0.784	0.721
0.789	0.725
0.792	0.731
0.794	0.736
0.796	0.74
0.797	0.742
0.8	0.744
0.803	0.749
0.803	0.754
0.804	0.758

## Sheet: Supp Figure 2
Panel A2				Panel B2
bin centers	bimodal	unimodal		bin centers	bimodal	unimodal
-1.5	0	0		-1.5	0	0
-1.4	0	0		-1.4	0	0
-1.3	0	0		-1.3	0	0
-1.2	0	0		-1.2	0	0
-1.1	0	0		-1.1	0	0
-1	0	0		-1	0	0
-0.9	0	0		-0.9	0	0
-0.8	0	0		-0.8	0	0
-0.7	1	0		-0.7	1	0
-0.6	0	0		-0.6	1	0
-0.5	0	0		-0.5	0	0
-0.4	2	0		-0.4	2	0
-0.3	0	0		-0.3	1	0
-0.2	2	2		-0.2	4	0
-0.1	1	1		-0.1	2	5
0	2	0		0	0	4
0.1	7	3		0.1	7	8
0.2	6	4		0.2	11	0
0.3	4	2		0.3	6	0
0.4	4	3		0.4	2	0
0.5	5	1		0.5	3	0
0.6	0	0		0.6	2	0
0.7	1	1		0.7	0	0
0.8	3	0		0.8	0	0
0.9	2	0		0.9	0	0
1	3	0		1	0	0
1.1	0	0		1.1	0	0
1.2	0	0		1.2	0	0
1.3	0	0		1.3	1	0
1.4	0	0		1.4	0	0
1.5	0	0		1.5	0	0

## Sheet: Supp Figure 4
Panel A				Panel B
bin centers	bimodal	unimodal		bin centers	bimodal	unimodal
-1.5	0	0		-1.5	0	0
-1.4	0	0		-1.4	0	0
-1.3	0	0		-1.3	0	0
-1.2	0	0		-1.2	0	0
-1.1	0	0		-1.1	0	0
-1	0	0		-1	0	0
-0.9	0	0		-0.9	0	0
-0.8	0	0		-0.8	1	0
-0.7	0	0		-0.7	1	0
-0.6	0	0		-0.6	0	0
-0.5	0	0		-0.5	0	0
-0.4	0	0		-0.4	2	1
-0.3	0	0		-0.3	2	1
-0.2	0	0		-0.2	4	1
-0.1	0	0		-0.1	4	2
0	4	4		0	10	5
0.1	12	8		0.1	5	2
0.2	13	1		0.2	7	5
0.3	6	2		0.3	4	0
0.4	4	1		0.4	1	0
0.5	2	0		0.5	1	0
0.6	1	1		0.6	1	0
0.7	1	0		0.7	0	0
0.8	0	0		0.8	0	0
0.9	0	0		0.9	0	0
1	0	0		1	0	0
1.1	0	0		1.1	0	0
1.2	0	0		1.2	0	0
1.3	0	0		1.3	0	0
1.4	0	0		1.4	0	0
1.5	0	0		1.5	0	0

## Sheet: Supp Figure 5
Panel B
left									right
v-shape		linear		rectifying		others			v-shape		linear		rectifying		others
x-data	y-data	x-data	y-data	x-data	y-data	x-data	y-data		x-data	y-data	x-data	y-data	x-data	y-data	x-data	y-data
-0.470467	0.383655	0.293234	0.283146	-0.535306	-0.0636219	1.07588	0.294141		-0.198687	0.253818	-0.201357	-0.241977	0.0630907	-0.663228	-0.0706111	-0.135472
0.185775	-0.159626	0.348504	0.217967	-0.205572	-0.139739	-0.411285	0.212636		0.207859	-0.225264	0.250125	0.295263	0.119322	0.234268	-0.0433572	0.0720845
0.46746	-0.418059	0.186943	0.169396	-0.208003	0.0467654	0.827837	0.199907		-0.238615	0.192993	-0.234651	-0.270087	-0.101553	-0.161296	-0.191983	-0.403234
0.187876	-0.219878	-0.477449	-0.566057	0.3012	0.130204	-0.348946	-0.179355		0.228846	-0.159265	0.211879	0.212367	0.398507	0.111246	0.311202	-0.595553
-0.438636	0.31134	-0.30729	-0.309519	-0.425278	-0.140655	-0.396159	0.217188		0.193341	-0.279126	0.279572	0.152402	0.0879267	-0.158473	-0.49058	0.268146
0.350281	-0.285461	-0.323837	-0.298297	0.26489	0.046116	0.537131	-0.3705		0.817077	-0.840243	0.203324	0.211875	-0.169624	-0.0442469	-0.0403942	0.0947665
-0.387432	0.380851	0.465131	0.383504	0.516616	0.0573587	0.396066	0.216944						0.0262044	-0.173414	0.184357	-0.436356
-0.334654	0.247764			-0.17417	0.102498	-0.13103	0.0968443						-0.125401	-0.272943	0.0713736	-0.145377
-0.281499	0.226727			0.15384	-0.0720322	1.02373	0.457541						-0.102541	0.386239	-0.0697229	-0.00871232
0.694521	-0.670919			0.173567	-0.0586157	-0.147292	-0.0838281						0.26009	0.0470664	-0.0729876	-0.0211884
-0.258663	0.203424			0.357588	0.117086	0.457644	-0.191385						-0.112829	-0.161847	-0.0109155	0.0317476
0.23423	-0.174191			0.163472	-0.0497759	0.748868	0.507104						-0.156168	-0.134771	0.031936	-0.0341829
0.463679	-0.327619			0.152906	-0.0928365	0.451213	-0.259632						0.20787	0.0442922	0.272535	-0.498464
				0.224523	0.0337073	0.118115	0.114551						0.265757	0.0273133	0.0651789	0.0338754
				0.400034	0.124675	-0.129183	0.0362904						0.0347512	0.18194	-0.0556115	-0.0470978
				-0.262385	-0.0156255	-0.863382	0.557512						0.141759	0.370589	-0.0878287	-0.0522947
				0.321132	-0.0940203	0.107345	-0.0697846						0.215717	0.086818	-0.076908	-0.140192
				0.2506	0.00215992								0.0734532	-0.247834	0.0646004	0.0627148
				-0.532679	0.100037								-0.0576223	-0.225223	-0.0488055	-0.0911518
				-0.160322	0.0618746										-0.0333065	0.0399376
				0.24757	0.147295										0.485136	0.322759
				-0.165261	-0.0239845										-0.313512	-0.159821
				-0.180373	-0.138535										-0.096365	-0.110743
															-0.0802271	-0.0487437
															0.353105	0.188439
															-0.0598423	0.120399
															-0.0655411	-0.0115484
															-0.000217091	0.0474068
															-0.0653273	0.0103168

[truncated: 4 more sheets: Supp Figure 6, Supp Figure 7, Supp Figure 10, Supp Figure 11]
